# Supplementary material for: Natural Occurrence of Escherichia coli-Infecting Bacteriophages in Clinical Samples
Source: Front Microbiol. 2019 Oct 31;10:2484. doi: 10.3389/fmicb.2019.02484 (PMC6834657; doi:10.3389/fmicb.2019.02484)
Supplement: Supplementary file 1 [file Table_1.XLSX]

## Sheet: Sheet1
ID	Collection date	Isolation source	Location	Accession
Escherichia_phage_vB_EcoS-26175I	2017-11-14	Urine	Austria	MK907267
Escherichia_phage_vB_EcoS-26175II	2017-11-14	Urine	Austria	MK907268
Escherichia_phage_vB_EcoS-26175III	2017-11-14	Urine	Austria	MK907269
Escherichia_phage_vB_EcoS-26175IV	2017-11-14	Urine	Austria	MK907270
Escherichia_phage_vB_EcoS-26175V	2017-11-14	Urine	Austria	MK907271
Escherichia_phage_vB_EcoM-12474II	2018-03-26	Blood	Austria	MK907236
Escherichia_phage_vB_EcoM-12474III	2018-03-26	Blood	Austria	MK907237
Escherichia_phage_vB_EcoM-12474IV	2018-03-26	Blood	Austria	MK907238
Escherichia_phage_vB_EcoM-12474V	2018-03-26	Blood	Austria	MK907239
Escherichia_phage_vB_EcoS-2004III	2018-01-22	Urine	Austria	MK907240
Escherichia_phage_vB_EcoS-2004IV	2018-01-22	Urine	Austria	MK907241
Escherichia_phage_vB_EcoS-2004V	2018-01-22	Urine	Austria	MK907242
Escherichia_phage_vB_EcoS-2005III	2018-01-22	Urine	Austria	MK907243
Escherichia_phage_vB_EcoS-2005IV	2018-01-22	Urine	Austria	MK907244
Escherichia_phage_vB_EcoS-2006III	2018-01-22	Urine	Austria	MK907245
Escherichia_phage_vB_EcoS-2006IV	2018-01-22	Urine	Austria	MK907246
Escherichia_phage_vB_EcoS-2006V	2018-01-22	Urine	Austria	MK907247
Escherichia_phage_vB_EcoS-2862I	2018-01-22	Sputum	Austria	MK907272
Escherichia_phage_vB_EcoS-2862II	2018-01-22	Sputum	Austria	MK907273
Escherichia_phage_vB_EcoS-2862III	2018-01-22	Sputum	Austria	MK907274
Escherichia_phage_vB_EcoS-2862IV	2018-01-22	Sputum	Austria	MK907275
Escherichia_phage_vB_EcoS-2862V	2018-01-22	Sputum	Austria	MK907276
Escherichia_phage_vB_EcoS-12210I	2018-03-26	Blood	Austria	MK907226
Escherichia_phage_vB_EcoS-12210III	2018-03-26	Blood	Austria	MK907227
Escherichia_phage_vB_EcoS-12397I	2018-03-26	Sputum	Austria	MK907228
Escherichia_phage_vB_EcoS-12397II	2018-03-26	Sputum	Austria	MK907229
Escherichia_phage_vB_EcoS-12397III	2018-03-26	Sputum	Austria	MK907230
Escherichia_phage_vB_EcoS-12397IV	2018-03-26	Sputum	Austria	MK907231
Escherichia_phage_vB_EcoS-12397V	2018-03-26	Sputum	Austria	MK907232
Escherichia_phage_vB_EcoS-12469I	2018-03-26	Blood	Austria	MK907233
Escherichia_phage_vB_EcoS-12469II	2018-03-26	Blood	Austria	MK907234
Escherichia_phage_vB_EcoS-12469III	2018-03-26	Blood	Austria	MK907235
Escherichia_phage_vB_EcoS-25988I	2017-11-13	Urine	Austria	MK907248
Escherichia_phage_vB_EcoS-25988IV	2017-11-13	Urine	Austria	MK907249
Escherichia_phage_vB_EcoS-25988V	2017-11-13	Urine	Austria	MK907250
Escherichia_phage_vB_EcoS-26020I	2017-11-13	Urine	Austria	MK907251
Escherichia_phage_vB_EcoS-26020II	2017-11-13	Urine	Austria	MK907252
Escherichia_phage_vB_EcoS-26020III	2017-11-13	Urine	Austria	MK907253
Escherichia_phage_vB_EcoS-26020IV	2017-11-13	Urine	Austria	MK907254
Escherichia_phage_vB_EcoS-26020V	2017-11-13	Urine	Austria	MK907255
Escherichia_phage_vB_EcoS-26046I	2017-11-13	Urine	Austria	MK907256
Escherichia_phage_vB_EcoS-26046II	2017-11-13	Urine	Austria	MK907257
Escherichia_phage_vB_EcoS-26046III	2017-11-13	Urine	Austria	MK907258
Escherichia_phage_vB_EcoS-26046IV	2017-11-13	Urine	Austria	MK907259
Escherichia_phage_vB_EcoS-26046V	2017-11-13	Urine	Austria	MK907260
Escherichia_phage_vB_EcoS-26047I	2017-11-13	Urine	Austria	MK907261
Escherichia_phage_vB_EcoS-26047II	2017-11-13	Urine	Austria	MK907262
Escherichia_phage_vB_EcoS-26174I_contig1	2017-11-14	Urine	Austria	MK907263
Escherichia_phage_vB_EcoS-26174I_contig2	2017-11-14	Urine	Austria	MN125599
Escherichia_phage_vB_EcoS-26174I_contig3	2017-11-14	Urine	Austria	MN125600
Escherichia_phage_vB_EcoS-26174II	2017-11-14	Urine	Austria	MK907264
Escherichia_phage_vB_EcoS-26174III	2017-11-14	Urine	Austria	MK907265
Escherichia_phage_vB_EcoS-26174IV	2017-11-14	Urine	Austria	MK907266
