# Supplementary material for: Natural Occurrence of Escherichia coli-Infecting Bacteriophages in Clinical Samples
Source: Front Microbiol. 2019 Oct 31;10:2484. doi: 10.3389/fmicb.2019.02484 (PMC6834657; doi:10.3389/fmicb.2019.02484)
Supplement: Supplementary file 3 [file Table_3.XLSX]

## Sheet: 26175V
vB_EcoS-26175V	ftype	length_bp	product	vB_EcoS-26175I	vB_EcoS-26175II	vB_EcoS-26175III	vB_EcoS-26175IV	Homologue
JOHFDMOO_00001	CDS	168	hypothetical phage protein	HEDJPLGI_00059	EGCEDKNN_00172	INCEGHDL_00020	BNKMLPFJ_00080	P1301_0029, Bacteriophage T5-like chee130_1, MF431736
JOHFDMOO_00002	CDS	864	Serine/threonine-protein phosphatase	HEDJPLGI_00060	EGCEDKNN_00171	INCEGHDL_00021	BNKMLPFJ_00081
JOHFDMOO_00003	CDS	321	hypothetical phage protein	HEDJPLGI_00061	EGCEDKNN_00170	INCEGHDL_00022	BNKMLPFJ_00082	AGC_0039, Escherichia virus EPS7, NC_010583
JOHFDMOO_00004	CDS	291	thioredoxin	HEDJPLGI_00062	EGCEDKNN_00169	INCEGHDL_00023	BNKMLPFJ_00083
JOHFDMOO_00005	CDS	411	hypothetical phage protein	HEDJPLGI_00063	EGCEDKNN_00168	INCEGHDL_00024	BNKMLPFJ_00084	CPT_Stitch37, Salmonella virus Stitch, NC_027297
JOHFDMOO_00006	CDS	417	hypothetical phage protein	HEDJPLGI_00064	EGCEDKNN_00167	INCEGHDL_00025	BNKMLPFJ_00085	AXC40307, Salmonella phage S114, MH370367
JOHFDMOO_00007	CDS	414	L-alanyl-D-glutamate peptidase	HEDJPLGI_00065	EGCEDKNN_00166	INCEGHDL_00026	BNKMLPFJ_00086
JOHFDMOO_00008	CDS	429	Holin	HEDJPLGI_00066	EGCEDKNN_00165	INCEGHDL_00027	BNKMLPFJ_00087
JOHFDMOO_00009	CDS	600	ATP-dependent Clp protease proteolytic subunit	HEDJPLGI_00067	EGCEDKNN_00164	INCEGHDL_00028	BNKMLPFJ_00088
JOHFDMOO_00010	CDS	753	Deoxynucleoside-5'-monophosphate kinase	HEDJPLGI_00068	EGCEDKNN_00163	INCEGHDL_00029	BNKMLPFJ_00089
JOHFDMOO_00011	CDS	450	hypothetical phage protein	HEDJPLGI_00069	EGCEDKNN_00162	INCEGHDL_00030	BNKMLPFJ_00090	AGC_0048, Escherichia virus EPS7, NC_010583
JOHFDMOO_00012	CDS	699	hypothetical phage protein	HEDJPLGI_00070	EGCEDKNN_00161	INCEGHDL_00031	BNKMLPFJ_00091	AGC_0049, Escherichia virus EPS7, NC_010583
JOHFDMOO_00013	CDS	348	hypothetical phage protein	HEDJPLGI_00071	EGCEDKNN_00160	INCEGHDL_00032	BNKMLPFJ_00092	CPT_Sw2_049, Salmonella phage Sw2, MH631454
JOHFDMOO_00014	CDS	285	hypothetical phage protein	HEDJPLGI_00072	EGCEDKNN_00159	INCEGHDL_00033	BNKMLPFJ_00093	AGC_0051, Escherichia virus EPS7, NC_010583
JOHFDMOO_00015	CDS	420	hypothetical phage protein	HEDJPLGI_00073	EGCEDKNN_00158	INCEGHDL_00034	BNKMLPFJ_00094	CPT_Stitch49, Salmonella virus Stitch, NC_027297
JOHFDMOO_00016	CDS	300	hypothetical phage protein	HEDJPLGI_00074	EGCEDKNN_00157	INCEGHDL_00035	BNKMLPFJ_00095	CPT_Stitch50, Salmonella virus Stitch, NC_027297
JOHFDMOO_00017	CDS	282	hypothetical phage protein	HEDJPLGI_00075	EGCEDKNN_00156	INCEGHDL_00036	BNKMLPFJ_00096	BSP22A_0058, Salmonella phage BSP22A, KY787212
JOHFDMOO_00018	CDS	396	hypothetical phage protein	HEDJPLGI_00076	EGCEDKNN_00155	INCEGHDL_00037	BNKMLPFJ_00097	CPT_Stitch52, Salmonella virus Stitch, NC_027297
JOHFDMOO_00019	CDS	186	hypothetical phage protein	HEDJPLGI_00077	EGCEDKNN_00154	INCEGHDL_00038	BNKMLPFJ_00098	CPT_Stitch53, Salmonella virus Stitch, NC_027297
JOHFDMOO_00020	CDS	162	hypothetical phage protein	HEDJPLGI_00078	EGCEDKNN_00153	INCEGHDL_00039	BNKMLPFJ_00099	orf107, Salmonella phage S113, MH370366
JOHFDMOO_00021	CDS	162	hypothetical phage protein	HEDJPLGI_00079	EGCEDKNN_00152	INCEGHDL_00040	BNKMLPFJ_00100	ATI16602, Salmonella phage LVR16A, MF681663
JOHFDMOO_00022	CDS	369	ribonucleotide reductase subunit	HEDJPLGI_00080	EGCEDKNN_00151	INCEGHDL_00041	BNKMLPFJ_00101
JOHFDMOO_00023	tRNA	76	tRNA-Met(cat)	HEDJPLGI_00081	EGCEDKNN_00150	INCEGHDL_00042	BNKMLPFJ_00102
JOHFDMOO_00024	tRNA	76	tRNA-Ile(gat)	HEDJPLGI_00082	EGCEDKNN_00149	INCEGHDL_00043	BNKMLPFJ_00103
JOHFDMOO_00025	CDS	267	hypothetical protein	HEDJPLGI_00083	EGCEDKNN_00148	INCEGHDL_00044	BNKMLPFJ_00104
JOHFDMOO_00026	CDS	294	hypothetical phage protein	HEDJPLGI_00084	EGCEDKNN_00147	INCEGHDL_00045	BNKMLPFJ_00105	BN79_051, Yersinia phage phiR201, NC_019919
JOHFDMOO_00027	tRNA	75	tRNA-Thr(tgt)	HEDJPLGI_00085	EGCEDKNN_00146	INCEGHDL_00046	BNKMLPFJ_00106
JOHFDMOO_00028	CDS	165	hypothetical phage protein	HEDJPLGI_00086	EGCEDKNN_00145	INCEGHDL_00047	BNKMLPFJ_00107	CPT_Stitch57, Salmonella virus Stitch, NC_027297
JOHFDMOO_00029	CDS	222	hypothetical phage protein	HEDJPLGI_00087	EGCEDKNN_00144	INCEGHDL_00048	BNKMLPFJ_00108	CPT_Stitch58, Salmonella virus Stitch, NC_027297
JOHFDMOO_00030	tRNA	75	tRNA-Gly(tcc)	HEDJPLGI_00088	EGCEDKNN_00143	INCEGHDL_00049	BNKMLPFJ_00109
JOHFDMOO_00031	tRNA	76	tRNA-Gln(ttg)	HEDJPLGI_00089	EGCEDKNN_00142	INCEGHDL_00050	BNKMLPFJ_00110
JOHFDMOO_00032	tRNA	76	tRNA-Gln(ctg)	HEDJPLGI_00090	EGCEDKNN_00141	INCEGHDL_00051	BNKMLPFJ_00111
JOHFDMOO_00033	CDS	201	hypothetical phage protein	HEDJPLGI_00091	EGCEDKNN_00140	INCEGHDL_00052	BNKMLPFJ_00112	BOW73_gp185, Salmonella phage 100268_sal2, NC_031902
JOHFDMOO_00034	tRNA	75	tRNA-Arg(acg)	HEDJPLGI_00092	EGCEDKNN_00139	INCEGHDL_00053	BNKMLPFJ_00113
JOHFDMOO_00035	tRNA	77	tRNA-His(gtg)	HEDJPLGI_00093	EGCEDKNN_00138	INCEGHDL_00054	BNKMLPFJ_00114
JOHFDMOO_00036	tRNA	90	tRNA-Ser(tga)	HEDJPLGI_00094	EGCEDKNN_00137	INCEGHDL_00055	BNKMLPFJ_00115
JOHFDMOO_00037	tRNA	90	tRNA-Ser(gga)	HEDJPLGI_00095	EGCEDKNN_00136	INCEGHDL_00056	BNKMLPFJ_00116
JOHFDMOO_00038	tRNA	81	tRNA-Leu(tag)	HEDJPLGI_00096	EGCEDKNN_00135	INCEGHDL_00057	BNKMLPFJ_00117
JOHFDMOO_00039	CDS	219	hypothetical phage protein	HEDJPLGI_00097	EGCEDKNN_00134	INCEGHDL_00058	BNKMLPFJ_00118	orf95, Salmonella phage S116, MH370369
JOHFDMOO_00040	tRNA	76	tRNA-Ala(tgc)	HEDJPLGI_00098	EGCEDKNN_00133	INCEGHDL_00059	BNKMLPFJ_00119
JOHFDMOO_00041	tRNA	79	tRNA-Ala(tgc)	HEDJPLGI_00099	EGCEDKNN_00132	INCEGHDL_00060	BNKMLPFJ_00120
JOHFDMOO_00042	CDS	264	Rho-associated, coiled-coil containing protein kinase 2	HEDJPLGI_00100	EGCEDKNN_00131	INCEGHDL_00061	BNKMLPFJ_00121
JOHFDMOO_00043	CDS	354	hypothetical phage protein	HEDJPLGI_00101	EGCEDKNN_00130	INCEGHDL_00062	BNKMLPFJ_00122	BSP22A_0072 Salmonella phage BSP22A, KY787212
JOHFDMOO_00044	tRNA	74	tRNA-Val(tac)	HEDJPLGI_00102	EGCEDKNN_00129	INCEGHDL_00063	BNKMLPFJ_00123
JOHFDMOO_00045	tRNA	78	tRNA-Lys(ttt)	HEDJPLGI_00103	EGCEDKNN_00128	INCEGHDL_00064	BNKMLPFJ_00124
JOHFDMOO_00046	CDS	165	hypothetical phage protein	HEDJPLGI_00104	EGCEDKNN_00127	INCEGHDL_00065	BNKMLPFJ_00125	AXC40279, Salmonella phage S114, MH370367
JOHFDMOO_00047	tRNA	78	tRNA-Met(cat)	HEDJPLGI_00105	EGCEDKNN_00126	INCEGHDL_00066	BNKMLPFJ_00126
JOHFDMOO_00048	tRNA	78	tRNA-Pro(tgg)	HEDJPLGI_00106	EGCEDKNN_00125	INCEGHDL_00067	BNKMLPFJ_00127
JOHFDMOO_00049	tRNA	74	tRNA-Gly(gcc)	HEDJPLGI_00107	EGCEDKNN_00124	INCEGHDL_00068	BNKMLPFJ_00128
JOHFDMOO_00050	tRNA	78	tRNA-Lys(ctt)	HEDJPLGI_00108	EGCEDKNN_00123	INCEGHDL_00069	BNKMLPFJ_00129
JOHFDMOO_00051	tRNA	77	tRNA-Asp(gtc)	HEDJPLGI_00109	EGCEDKNN_00122	INCEGHDL_00070	BNKMLPFJ_00130
JOHFDMOO_00052	CDS	186	hypothetical phage protein	HEDJPLGI_00110	EGCEDKNN_00121	INCEGHDL_00071	BNKMLPFJ_00131	orf93, Salmonella phage S113, MH370366
JOHFDMOO_00053	tRNA	86	tRNA-Asn(gtt)	HEDJPLGI_00111	EGCEDKNN_00120	INCEGHDL_00072	BNKMLPFJ_00132
JOHFDMOO_00054	tRNA	76	tRNA-Cys(gca)	HEDJPLGI_00112	EGCEDKNN_00119	INCEGHDL_00073	BNKMLPFJ_00133
JOHFDMOO_00055	CDS	225	hypothetical phage protein	HEDJPLGI_00113	EGCEDKNN_00118	INCEGHDL_00074	BNKMLPFJ_00134	orf91, Salmonella phage S113, MH370366
JOHFDMOO_00056	CDS	273	hypothetical phage protein	HEDJPLGI_00114	EGCEDKNN_00117	INCEGHDL_00075	BNKMLPFJ_00135	orf87, Salmonella phage S116, MH370369
JOHFDMOO_00057	tRNA	75	tRNA-Phe(gaa)	HEDJPLGI_00115	EGCEDKNN_00116	INCEGHDL_00076	BNKMLPFJ_00136
JOHFDMOO_00058	tRNA	77	tRNA-Trp(cca)	HEDJPLGI_00116	EGCEDKNN_00115	INCEGHDL_00077	BNKMLPFJ_00137
JOHFDMOO_00059	tRNA	77	tRNA-Glu(ttc)	HEDJPLGI_00117	EGCEDKNN_00114	INCEGHDL_00078	BNKMLPFJ_00138
JOHFDMOO_00060	tRNA	81	tRNA-Tyr(gta)	HEDJPLGI_00118	EGCEDKNN_00113	INCEGHDL_00079	BNKMLPFJ_00139
JOHFDMOO_00061	CDS	276	hypothetical phage protein	HEDJPLGI_00119	EGCEDKNN_00112	INCEGHDL_00080	BNKMLPFJ_00140	ASD50335, Shigella phage SSP1, KY963424
JOHFDMOO_00062	CDS	207	hypothetical phage protein	HEDJPLGI_00120	EGCEDKNN_00111	INCEGHDL_00081	BNKMLPFJ_00141	MAR003J3_00005, Escherichia virus vB_Eco_mar003J3, LR027389
JOHFDMOO_00063	CDS	123	hypothetical phage protein	HEDJPLGI_00121	EGCEDKNN_00110	INCEGHDL_00082	BNKMLPFJ_00142	MAR003J3_00006, Escherichia virus vB_Eco_mar003J3, LR027390
JOHFDMOO_00064	tRNA	77	tRNA-Leu(taa)	HEDJPLGI_00122	EGCEDKNN_00109	INCEGHDL_00083	BNKMLPFJ_00143
JOHFDMOO_00065	CDS	333	hypothetical phage protein	HEDJPLGI_00123	EGCEDKNN_00108	INCEGHDL_00084	BNKMLPFJ_00144	MAR003J3_00008, Escherichia virus vB_Eco_mar003J3, LR027390
JOHFDMOO_00066	CDS	186	hypothetical phage protein	HEDJPLGI_00124	EGCEDKNN_00107	INCEGHDL_00085	BNKMLPFJ_00145	MAR003J3_00009, Escherichia virus vB_Eco_mar003J3, LR027390
JOHFDMOO_00067	tRNA	78	tRNA-Met(cat)	HEDJPLGI_00125	EGCEDKNN_00106	INCEGHDL_00086	BNKMLPFJ_00146
JOHFDMOO_00068	tRNA	89	tRNA-Ser(gct)	HEDJPLGI_00126	EGCEDKNN_00105	INCEGHDL_00087	BNKMLPFJ_00147
JOHFDMOO_00069	CDS	510	H-N-H-endonuclease F-TflVI	HEDJPLGI_00127	EGCEDKNN_00104	INCEGHDL_00088	BNKMLPFJ_00148
JOHFDMOO_00070	CDS	297	hypothetical phage protein	HEDJPLGI_00128	EGCEDKNN_00103	INCEGHDL_00089	BNKMLPFJ_00149	AGC_0084, Escherichia virus EPS7, NC_010583
JOHFDMOO_00071	CDS	678	nicotinamide mononucleotide transporter	HEDJPLGI_00129	EGCEDKNN_00102	INCEGHDL_00090	BNKMLPFJ_00150
JOHFDMOO_00072	CDS	1056	nicotinamide-nucleotide adenylyltransferase	HEDJPLGI_00130	EGCEDKNN_00101	INCEGHDL_00091	BNKMLPFJ_00151
JOHFDMOO_00073	CDS	945	putative membrane protein	HEDJPLGI_00131	EGCEDKNN_00100	INCEGHDL_00092	BNKMLPFJ_00152
JOHFDMOO_00074	tRNA	75	tRNA-Arg(tct)	HEDJPLGI_00132	EGCEDKNN_00099	INCEGHDL_00093	BNKMLPFJ_00153
JOHFDMOO_00075	CDS	510	hypothetical phage protein	HEDJPLGI_00133	EGCEDKNN_00098	INCEGHDL_00094	BNKMLPFJ_00154	STG2_73, Salmonella phage STG2, MK005300
JOHFDMOO_00076	tRNA	74	tRNA-SeC(tca)	HEDJPLGI_00134	EGCEDKNN_00097	INCEGHDL_00095	BNKMLPFJ_00155
JOHFDMOO_00077	CDS	435	recombination related exonuclease	HEDJPLGI_00135	EGCEDKNN_00096	INCEGHDL_00096	BNKMLPFJ_00156
JOHFDMOO_00078	CDS	171	hypothetical phage protein	HEDJPLGI_00136	EGCEDKNN_00095	INCEGHDL_00097	BNKMLPFJ_00157	STG2_71, Salmonella phage STG2, MK005300
JOHFDMOO_00079	CDS	450	spore cortex-lytic enzyme precursor	HEDJPLGI_00137	EGCEDKNN_00094	INCEGHDL_00098	BNKMLPFJ_00158
JOHFDMOO_00080	CDS	318	hypothetical phage protein	HEDJPLGI_00138	EGCEDKNN_00093	INCEGHDL_00099	BNKMLPFJ_00159	ATI16631, Salmonella phage LVR16A, MF681663
JOHFDMOO_00081	CDS	639	hypothetical phage protein	HEDJPLGI_00139	EGCEDKNN_00092	INCEGHDL_00100	BNKMLPFJ_00160	CPT_Stitch88, Salmonella virus Stitch, NC_027297
JOHFDMOO_00082	CDS	183	hypothetical phage protein	HEDJPLGI_00140	EGCEDKNN_00091	INCEGHDL_00101	BNKMLPFJ_00161	AGC_0095, Escherichia virus EPS7, NC_010583
JOHFDMOO_00083	CDS	702	putative metallopeptidase	HEDJPLGI_00141	EGCEDKNN_00090	INCEGHDL_00102	BNKMLPFJ_00162
JOHFDMOO_00084	CDS	213	hypothetical phage protein	HEDJPLGI_00142	EGCEDKNN_00089	INCEGHDL_00103	BNKMLPFJ_00163	CPT_Stitch91, Salmonella virus Stitch, NC_027297
JOHFDMOO_00085	CDS	261	hypothetical phage protein	HEDJPLGI_00143	EGCEDKNN_00088	INCEGHDL_00104	BNKMLPFJ_00164	CPT_Stitch92, Salmonella virus Stitch, NC_027297
JOHFDMOO_00086	CDS	216	hypothetical phage protein	HEDJPLGI_00144	EGCEDKNN_00087	INCEGHDL_00105	BNKMLPFJ_00165	AGC_0098, Escherichia virus EPS7, NC_010583
JOHFDMOO_00087	CDS	516	hypothetical phage protein	HEDJPLGI_00145	EGCEDKNN_00086	INCEGHDL_00106	BNKMLPFJ_00166	P1301_0088, Bacteriophage T5-like chee130_1, MF431736
JOHFDMOO_00088	CDS	279	hypothetical phage protein	HEDJPLGI_00146	EGCEDKNN_00085	INCEGHDL_00107	BNKMLPFJ_00167	CPT_Stitch95, Salmonella virus Stitch, NC_027297
JOHFDMOO_00089	CDS	477	ribonuclease H	HEDJPLGI_00147	EGCEDKNN_00084	INCEGHDL_00108	BNKMLPFJ_00168
JOHFDMOO_00090	CDS	270	hypothetical phage protein	HEDJPLGI_00148	EGCEDKNN_00083	INCEGHDL_00109	BNKMLPFJ_00169	AGC_0102, Escherichia virus EPS7, NC_010583
JOHFDMOO_00091	CDS	579	hypothetical phage protein	HEDJPLGI_00149	EGCEDKNN_00082	INCEGHDL_00110	BNKMLPFJ_00170	AGC_0103, Escherichia virus EPS7, NC_010583
JOHFDMOO_00092	CDS	855	Thymidylate synthase	HEDJPLGI_00150	EGCEDKNN_00081	INCEGHDL_00111	BNKMLPFJ_00171
JOHFDMOO_00093	CDS	528	Dihydrofolate reductase	HEDJPLGI_00151	EGCEDKNN_00080	INCEGHDL_00112	BNKMLPFJ_00172
JOHFDMOO_00094	CDS	1146	aerobic ribonucleoside diphosphate reductase, small subunit	HEDJPLGI_00152	EGCEDKNN_00079	INCEGHDL_00113	BNKMLPFJ_00173
JOHFDMOO_00095	CDS	306	putative H-N-H-endonuclease P-TflVIII	HEDJPLGI_00153 (282 bp)	EGCEDKNN_00078	INCEGHDL_00114	BNKMLPFJ_00174
JOHFDMOO_00096	CDS	2391	Ribonucleoside-diphosphate reductase large subunit	HEDJPLGI_00154	EGCEDKNN_00077	INCEGHDL_00115	BNKMLPFJ_00175
JOHFDMOO_00097	CDS	243	hypothetical phage protein	HEDJPLGI_00155	EGCEDKNN_00076	INCEGHDL_00116	BNKMLPFJ_00176	orf56, Salmonella phage S113, MH370366
JOHFDMOO_00098	CDS	753	phosphate starvation inducible protein	HEDJPLGI_00156	EGCEDKNN_00075	INCEGHDL_00117	BNKMLPFJ_00177
JOHFDMOO_00099	CDS	1875	Anaerobic ribonucleoside-triphosphate reductase	HEDJPLGI_00157	EGCEDKNN_00074	INCEGHDL_00118	BNKMLPFJ_00178
JOHFDMOO_00100	CDS	219	hypothetical phage protein	HEDJPLGI_00158	EGCEDKNN_00073	INCEGHDL_00119	BNKMLPFJ_00179	orf53, Salmonella phage S113, MH370366
JOHFDMOO_00101	CDS	852	NAD-dependent deacetylase of SIR2 family	HEDJPLGI_00159	EGCEDKNN_00072	INCEGHDL_00120	BNKMLPFJ_00180
JOHFDMOO_00102	CDS	183	hypothetical phage protein	HEDJPLGI_00160	EGCEDKNN_00071	INCEGHDL_00121	BNKMLPFJ_00181	P1301_0106, Bacteriophage T5-like chee130_1, MF431736
JOHFDMOO_00103	CDS	186	hypothetical phage protein	HEDJPLGI_00161	EGCEDKNN_00070	INCEGHDL_00122	BNKMLPFJ_00182	A318_gp054, Escherichia virus AKFV33, NC_017969
JOHFDMOO_00104	CDS	516	hypothetical phage protein	HEDJPLGI_00162	EGCEDKNN_00069	INCEGHDL_00123	BNKMLPFJ_00183	orf48, Salmonella phage S116, MH370369
JOHFDMOO_00105	CDS	429	hypothetical phage protein	HEDJPLGI_00163	EGCEDKNN_00068	INCEGHDL_00124	BNKMLPFJ_00184	orf48, Salmonella phage S124, MH370375
JOHFDMOO_00106	CDS	396	hypothetical phage protein	HEDJPLGI_00164	EGCEDKNN_00067	INCEGHDL_00125	BNKMLPFJ_00185	AGC_0122, Escherichia virus EPS7, NC_010583
JOHFDMOO_00107	CDS	2886	Putative replication origin binding protein	HEDJPLGI_00165	EGCEDKNN_00066	INCEGHDL_00126	BNKMLPFJ_00186
JOHFDMOO_00108	CDS	234	D2 protein	HEDJPLGI_00166	EGCEDKNN_00065	INCEGHDL_00127	BNKMLPFJ_00187
JOHFDMOO_00109	CDS	705	D3 protein	HEDJPLGI_00167	EGCEDKNN_00064	INCEGHDL_00128	BNKMLPFJ_00188
JOHFDMOO_00110	CDS	411	hypothetical phage protein	HEDJPLGI_00168	EGCEDKNN_00063	INCEGHDL_00129	BNKMLPFJ_00189	AGC_0124, Escherichia virus EPS7, NC_010583
JOHFDMOO_00111	CDS	297	hypothetical phage protein	HEDJPLGI_00169	EGCEDKNN_00062	INCEGHDL_00130	BNKMLPFJ_00001 (195 bp)	CPT_Stitch120, Salmonella virus Stitch, NC_027297
JOHFDMOO_00112	CDS	309	putative ssDNA-binding transcriptional regulator	HEDJPLGI_00170	EGCEDKNN_00061	INCEGHDL_00131	BNKMLPFJ_00002
JOHFDMOO_00113	CDS	273	hypothetical phage protein	HEDJPLGI_00171	EGCEDKNN_00060	INCEGHDL_00132	BNKMLPFJ_00003	ATI18466, Salmonella phage SP1a, MF774687
JOHFDMOO_00114	CDS	195	hypothetical phage protein	HEDJPLGI_00172	EGCEDKNN_00059	INCEGHDL_00133	BNKMLPFJ_00004	BOW73_gp120, Salmonella phage 100268_sal2, NC_031902
JOHFDMOO_00115	CDS	972	DNA ligase	HEDJPLGI_00173	EGCEDKNN_00058	INCEGHDL_00134	BNKMLPFJ_00005
JOHFDMOO_00116	CDS	780	DNA ligase, B subunit	HEDJPLGI_00174	EGCEDKNN_00057	INCEGHDL_00135	BNKMLPFJ_00006
JOHFDMOO_00117	CDS	768	Putative transcription factor D5	HEDJPLGI_00175	EGCEDKNN_00056	INCEGHDL_00136	BNKMLPFJ_00007
JOHFDMOO_00118	CDS	1524	hypothetical phage protein	HEDJPLGI_00176	EGCEDKNN_00055	INCEGHDL_00137	BNKMLPFJ_00008	orf36, Salmonella phage S113, MH370366
JOHFDMOO_00119	CDS	891	DNA primase	HEDJPLGI_00177	EGCEDKNN_00054	INCEGHDL_00138	BNKMLPFJ_00009
JOHFDMOO_00120	CDS	2478	DNA polymerase	HEDJPLGI_00178	EGCEDKNN_00053	INCEGHDL_00139	BNKMLPFJ_00010
JOHFDMOO_00121	CDS	1353	putative helicase D10	HEDJPLGI_00179	EGCEDKNN_00052	INCEGHDL_00140	BNKMLPFJ_00011
JOHFDMOO_00122	CDS	363	hypothetical phage protein	HEDJPLGI_00180	EGCEDKNN_00051	INCEGHDL_00141	BNKMLPFJ_00012	BOW73_gp111, Salmonella phage 100268_sal2, NC_031902
JOHFDMOO_00123	CDS	774	putative ssDNA-binding protein	HEDJPLGI_00181	EGCEDKNN_00050	INCEGHDL_00142	BNKMLPFJ_00013
JOHFDMOO_00124	CDS	978	putative exonuclease subunit 1	HEDJPLGI_00182	EGCEDKNN_00049	INCEGHDL_00143	BNKMLPFJ_00014
JOHFDMOO_00125	CDS	1839	putative exonuclease subunit 2	HEDJPLGI_00183	EGCEDKNN_00048	INCEGHDL_00144	BNKMLPFJ_00015
JOHFDMOO_00126	CDS	510	HNH homing endonuclease	HEDJPLGI_00184	EGCEDKNN_00047	INCEGHDL_00145	BNKMLPFJ_00016
JOHFDMOO_00127	CDS	483	Protein D14	HEDJPLGI_00185	EGCEDKNN_00046	INCEGHDL_00146	BNKMLPFJ_00017
JOHFDMOO_00128	CDS	876	T5 flap endonuclease	HEDJPLGI_00186	EGCEDKNN_00045	INCEGHDL_00147	BNKMLPFJ_00018
JOHFDMOO_00129	CDS	447	Deoxyuridine 5'-triphosphate nucleotidohydrolase	HEDJPLGI_00187	EGCEDKNN_00044	INCEGHDL_00148	BNKMLPFJ_00019
JOHFDMOO_00130	CDS	213	hypothetical phage protein	HEDJPLGI_00188	EGCEDKNN_00043	INCEGHDL_00149	BNKMLPFJ_00020	ASZ77797, Salmonella phage SH9, MF001363
JOHFDMOO_00131	CDS	2226	putative tail fiber protein	HEDJPLGI_00189 (378 bp)	EGCEDKNN_00042	INCEGHDL_00150	BNKMLPFJ_00021
JOHFDMOO_00132	CDS	438	phage tail fibers	HEDJPLGI_00001	EGCEDKNN_00041	INCEGHDL_00151	BNKMLPFJ_00022
JOHFDMOO_00133	CDS	2091	phage tail fibers	HEDJPLGI_00002 (2094 bp)	EGCEDKNN_00040	INCEGHDL_00152 (2127 bp)	BNKMLPFJ_00023
JOHFDMOO_00134	CDS	423	L-shaped tail fiber protein p132	HEDJPLGI_00003	EGCEDKNN_00039	INCEGHDL_00153	BNKMLPFJ_00024
JOHFDMOO_00135	CDS	2031	putative central straight fiber	HEDJPLGI_00004 (2013 bp)	EGCEDKNN_00038 (2013 bp)	INCEGHDL_00154	BNKMLPFJ_00025 (2013 bp)
JOHFDMOO_00136	CDS	2850	putative baseplate hub protein	HEDJPLGI_00005	EGCEDKNN_00037	INCEGHDL_00155	BNKMLPFJ_00026
JOHFDMOO_00137	CDS	615	Distal tail protein	HEDJPLGI_00006	EGCEDKNN_00036	INCEGHDL_00156	BNKMLPFJ_00027
JOHFDMOO_00138	CDS	3711	putative tape measure protein	HEDJPLGI_00007	EGCEDKNN_00035	INCEGHDL_00157	BNKMLPFJ_00028
JOHFDMOO_00139	CDS	366	tape measure chaperone	HEDJPLGI_00008	EGCEDKNN_00034	INCEGHDL_00158	BNKMLPFJ_00029
JOHFDMOO_00140	CDS	405	tape measure chaperone	HEDJPLGI_00009	EGCEDKNN_00033	INCEGHDL_00159	BNKMLPFJ_00030
JOHFDMOO_00141	CDS	900	Minor tail protein	HEDJPLGI_00010	EGCEDKNN_00032	INCEGHDL_00160	BNKMLPFJ_00031
JOHFDMOO_00142	CDS	1410	Tail tube protein	HEDJPLGI_00011	EGCEDKNN_00031	INCEGHDL_00161	BNKMLPFJ_00032
JOHFDMOO_00143	CDS	486	Tail tube terminator protein	HEDJPLGI_00012	EGCEDKNN_00030	INCEGHDL_00162	BNKMLPFJ_00033
JOHFDMOO_00144	CDS	768	Tail completion protein	HEDJPLGI_00013	EGCEDKNN_00029	INCEGHDL_00163	BNKMLPFJ_00034
JOHFDMOO_00145	CDS	513	head completion protein	HEDJPLGI_00014	EGCEDKNN_00028	INCEGHDL_00164	BNKMLPFJ_00035
JOHFDMOO_00146	CDS	1377	Major capsid protein	HEDJPLGI_00015	EGCEDKNN_00027	INCEGHDL_00165	BNKMLPFJ_00036
JOHFDMOO_00147	CDS	633	Prohead protease	HEDJPLGI_00016	EGCEDKNN_00026	INCEGHDL_00166	BNKMLPFJ_00037
JOHFDMOO_00148	CDS	483	Decoration protein	HEDJPLGI_00017	EGCEDKNN_00025	INCEGHDL_00167	BNKMLPFJ_00038
JOHFDMOO_00149	CDS	1218	Portal protein	HEDJPLGI_00018	EGCEDKNN_00024	INCEGHDL_00168	BNKMLPFJ_00039
JOHFDMOO_00150	CDS	396	Nicking endonuclease	HEDJPLGI_00019	EGCEDKNN_00023	INCEGHDL_00169	BNKMLPFJ_00040
JOHFDMOO_00151	CDS	1317	Terminase, large subunit	HEDJPLGI_00020	EGCEDKNN_00022	INCEGHDL_00170	BNKMLPFJ_00041
JOHFDMOO_00152	CDS	483	putative terminase, small subunit	HEDJPLGI_00021	EGCEDKNN_00021	INCEGHDL_00171	BNKMLPFJ_00042
JOHFDMOO_00153	CDS	1773	Receptor-binding protein	HEDJPLGI_00022	EGCEDKNN_00020	INCEGHDL_00172	BNKMLPFJ_00043
JOHFDMOO_00154	CDS	267	receptor-blocking protein	HEDJPLGI_00023	EGCEDKNN_00019	INCEGHDL_00173	BNKMLPFJ_00044
JOHFDMOO_00155	CDS	105	hypothetical phage protein	HEDJPLGI_00024	EGCEDKNN_00018	INCEGHDL_00174	BNKMLPFJ_00045	orf157, Salmonella phage S116, MH370369
JOHFDMOO_00156	CDS	195	hypothetical phage protein	HEDJPLGI_00025	EGCEDKNN_00017	INCEGHDL_00175	BNKMLPFJ_00046	BOW73_gp003, Salmonella phage 100268_sal2, NC_031902
JOHFDMOO_00157	CDS	246	hypothetical phage protein	HEDJPLGI_00026	EGCEDKNN_00016	INCEGHDL_00176	BNKMLPFJ_00047	BSP22A_0174 Salmonella phage BSP22A, KY787212
JOHFDMOO_00158	CDS	735	5'-deoxynucleotidase	HEDJPLGI_00027	EGCEDKNN_00015	INCEGHDL_00177	BNKMLPFJ_00048
JOHFDMOO_00159	CDS	393	hypothetical phage protein	HEDJPLGI_00028	EGCEDKNN_00014	INCEGHDL_00178	BNKMLPFJ_00049	AGC_0002, Escherichia virus EPS7, NC_010583
JOHFDMOO_00160	CDS	279	hypothetical phage protein	HEDJPLGI_00029	EGCEDKNN_00013	INCEGHDL_00179	BNKMLPFJ_00050	AGC_0003, Escherichia virus EPS7, NC_010583
JOHFDMOO_00161	CDS	1665	Protein A1	HEDJPLGI_00030	EGCEDKNN_00012	INCEGHDL_00180	BNKMLPFJ_00051
JOHFDMOO_00162	CDS	417	Protein A2	HEDJPLGI_00031	EGCEDKNN_00011	INCEGHDL_00181	BNKMLPFJ_00052
JOHFDMOO_00163	CDS	252	hypothetical phage protein	HEDJPLGI_00032	EGCEDKNN_00010	INCEGHDL_00182	BNKMLPFJ_00053	CPT_Stitch7, Salmonella virus Stitch, NC_027297
JOHFDMOO_00164	CDS	219	hypothetical phage protein	HEDJPLGI_00033	EGCEDKNN_00009	INCEGHDL_00183	BNKMLPFJ_00054	BOW73_gp013, Salmonella phage 100268_sal2, NC_031902
JOHFDMOO_00165	CDS	1002	hypothetical phage protein	HEDJPLGI_00034	EGCEDKNN_00008	INCEGHDL_00184	BNKMLPFJ_00055	orf136, Salmonella phage S132, MH370379
JOHFDMOO_00166	CDS	150	hypothetical phage protein	HEDJPLGI_00035	EGCEDKNN_00007	INCEGHDL_00185	BNKMLPFJ_00056	AGC_0011, Escherichia virus EPS7, NC_010583
JOHFDMOO_00167	CDS	213	hypothetical phage protein	HEDJPLGI_00036	EGCEDKNN_00006	INCEGHDL_00186	BNKMLPFJ_00057	BN79_010, Yersinia phage phiR201, NC_019919
JOHFDMOO_00168	CDS	108	hypothetical phage protein	HEDJPLGI_00037	EGCEDKNN_00005	INCEGHDL_00187	BNKMLPFJ_00058	ASZ77756, Salmonella phage SH9, MF001363
JOHFDMOO_00169	CDS	345	hypothetical phage protein	HEDJPLGI_00038	EGCEDKNN_00004	INCEGHDL_00188	BNKMLPFJ_00059	orf151, Salmonella phage S113, MH370366
JOHFDMOO_00170	CDS	186	hypothetical phage protein	HEDJPLGI_00039	EGCEDKNN_00003	INCEGHDL_00189	BNKMLPFJ_00060	MAR003J3_00118, Escherichia virus vB_Eco_mar003J3, LR027390
JOHFDMOO_00171	CDS	96	hypothetical phage protein	HEDJPLGI_00040	EGCEDKNN_00002	INCEGHDL_00001	BNKMLPFJ_00061	STG2_140, Salmonella phage STG2, MK005300
JOHFDMOO_00172	CDS	195	hypothetical phage protein	HEDJPLGI_00041	EGCEDKNN_00001	INCEGHDL_00002	BNKMLPFJ_00062	QAX92103, Salmonella phage 1-23, MK370036
JOHFDMOO_00173	CDS	888	hypothetical phage protein	HEDJPLGI_00042	EGCEDKNN_00189	INCEGHDL_00003	BNKMLPFJ_00063	STG2_138, Salmonella phage STG2, MK005300
JOHFDMOO_00174	CDS	249	hypothetical protein	HEDJPLGI_00043	EGCEDKNN_00187	INCEGHDL_00004	BNKMLPFJ_00064
JOHFDMOO_00175	CDS	612	hypothetical phage protein	HEDJPLGI_00044	EGCEDKNN_00187	INCEGHDL_00005	BNKMLPFJ_00065	MAR003J3_00123, Escherichia virus vB_Eco_mar003J3, LR027390
JOHFDMOO_00176	CDS	186	hypothetical phage protein	HEDJPLGI_00045	EGCEDKNN_00186	INCEGHDL_00006	BNKMLPFJ_00066	orf139, Salmonella phage S124, MH370375
JOHFDMOO_00177	CDS	234	hypothetical phage protein	HEDJPLGI_00046	EGCEDKNN_00185	INCEGHDL_00007	BNKMLPFJ_00067	MAR003J3_00125, Escherichia virus vB_Eco_mar003J3, LR027390
JOHFDMOO_00178	CDS	519	hypothetical phage protein	HEDJPLGI_00047	EGCEDKNN_00184	INCEGHDL_00008	BNKMLPFJ_00068	AGC_0023, Escherichia virus EPS7, NC_010583
JOHFDMOO_00179	CDS	384	hypothetical phage protein	HEDJPLGI_00048	EGCEDKNN_00183	INCEGHDL_00009	BNKMLPFJ_00069	CPT_Sw2_025, Salmonella phage Sw2, MH631454
JOHFDMOO_00180	CDS	468	hypothetical phage protein	HEDJPLGI_00049	EGCEDKNN_00182	INCEGHDL_00010	BNKMLPFJ_00070	CPT_Stitch22, Salmonella virus Stitch, NC_027297
JOHFDMOO_00181	CDS	201	hypothetical phage protein	HEDJPLGI_00050	EGCEDKNN_00181	INCEGHDL_00011	BNKMLPFJ_00071	CPT_Stitch23, Salmonella virus Stitch, NC_027297
JOHFDMOO_00182	CDS	333	hypothetical phage protein	HEDJPLGI_00051	EGCEDKNN_00180	INCEGHDL_00012	BNKMLPFJ_00072	orf131, Salmonella phage S126, MH370376
JOHFDMOO_00183	CDS	246	hypothetical phage protein	HEDJPLGI_00052	EGCEDKNN_00179	INCEGHDL_00013	BNKMLPFJ_00073	orf130, Salmonella phage S126, MH370376
JOHFDMOO_00184	CDS	282	hypothetical phage protein	HEDJPLGI_00053	EGCEDKNN_00178	INCEGHDL_00014	BNKMLPFJ_00074	orf129, Salmonella phage S126, MH370376
JOHFDMOO_00185	CDS	162	hypothetical phage protein	HEDJPLGI_00054	EGCEDKNN_00177	INCEGHDL_00015	BNKMLPFJ_00075	orf128, Salmonella phage S126, MH370376
JOHFDMOO_00186	CDS	252	hypothetical phage protein	HEDJPLGI_00055	EGCEDKNN_00176	INCEGHDL_00016	BNKMLPFJ_00076	CPT_Stitch28, Salmonella virus Stitch, NC_027297
JOHFDMOO_00187	CDS	432	hypothetical phage protein	HEDJPLGI_00056	EGCEDKNN_00175	INCEGHDL_00017	BNKMLPFJ_00077	orf126, Salmonella phage S126, MH370376
JOHFDMOO_00188	CDS	591	serine/threonine protein phosphatase	HEDJPLGI_00057	EGCEDKNN_00174	INCEGHDL_00018	BNKMLPFJ_00078
JOHFDMOO_00189	CDS	207	hypothetical phage protein	HEDJPLGI_00058	EGCEDKNN_00173	INCEGHDL_00019	BNKMLPFJ_00079	BSP22A_0040 Salmonella phage BSP22A, KY787212

## Sheet: 26175V_annotated features
>JOHFDMOO_00001 hypothetical protein
MEREERYVVIKLSDIEKALELGHISDSTIVSLEHILTKLWYSRAQRGKRISKPLW
>JOHFDMOO_00002 Serine/threonine-protein phosphatase
MKKEVNLHEMLVVPDDVNLFFVGDIHGCNDMLEDALKLAGYKEKRDYVVCVGDLIDRGPQ
NLQVLAKFLYNPRFRSVRGNHDQFMIAGDYANWMYNGGMWAMNDLDTDTIKGIAEDMAVK
MPVFMTVLHRGKKYGVVHGGIPFQYKDAGFDVHTPNWDDIIDHIAASENDPNDHPSYYIE
PYLWDRDVIQEIGFHLSKQGAEHPYFQRYAGFKDELTVEVPEVESVDFVFHGHTGVPYPI
LYKNRVYLDTGGVFNGQLTVAQVNDEAGKILTFTTDKNDSCGVQRIL
>JOHFDMOO_00003 hypothetical protein
MGITEEKYKSLTEKEQEYYVEQAAWEYAEAYPEEREGSVTIVVTLGLVGADTEVDTDLET
MEEWEELDIAEQNAIIRECFWEVVDCHVVFEPNDTEAEKHTNWMTR
>JOHFDMOO_00004 thioredoxin
MSKLVYLLKGSTCNPCKLFEPVFDKVVQDYSLEVHKETDNTELMQKFGVRQVPVVVLADR
LPNGRVEANHILIGRQLRKETMHDAIKNFLEDNPRD
>JOHFDMOO_00005 hypothetical phage protein
MSDRYYTQMANHYNMAPYELNIALRDLDSPERAKLEKKAGIRMSSKGKKLTRIDLNTMLM
EELGVNIEGQKLPLNVLETMLDKVKKKTYKKVQVPEGRLKAPYQAAVSECLGVTLDLSTA
TVKVMKAFLEAINKHE
>JOHFDMOO_00006 hypothetical protein
MFAELFTMILLGIWKISLVVFILMIILTVVALATQNDTLKKVIHGLEYIIMGTFGVCKCN
CQRNTKYCWLWMELENCITVALAVSFGMILMALTLALIPLMLAGGVTAYFTLFSPILMYS
VYPITMYLVRKRFPHQAH
>JOHFDMOO_00007 L-alanyl-D-glutamate peptidase
MSFKFGKNSEKQLATVKPELQKVARRALELSPYDFTIVQGIRTVAQSAQNIANGTSFLKD
PSKSKHVTGDAIDFAPYINGKIDWKDLEAFWAVKKAFEQAGKELGIKLRFGADWNSSGDY
HDEIDRGTYDGGHVELA
>JOHFDMOO_00008 Holin
MVLFSQTGADAVFVVKYKPDAINDYSNIIAWESNAQLDRADLADKAVNKTSELYRRHLEG
FNYAADLSVKVNKYTGSNIPAFKNITFNYVYTCPYFNLNNIYAGYIGIAWKDKPVDTADS
EQFNEYLAKLCSPQRRSLGRSI
>JOHFDMOO_00009 ATP-dependent Clp protease proteolytic subunit
MTNKKEEKTNLFHTVRQSNEYTFFFDEELGSPDEYRDLSMILMQASEDDEINLMINGPGG
YVDTAAQLSNLIANCRGTVIGHLLGPSASAYCTIFLSCHGWVVHPHATLMGHTFSGGFCE
KGQEIKKAYESYNQFVEDMMLDIYFPFFSVDEIEDMVKENKNIYLNSKEINKRIEILANY
RKEQCSKAQAPHPEEHGEV
>JOHFDMOO_00010 Deoxynucleoside-5'-monophosphate kinase
MSVLVGLHGEAGAGKDTVAELMIDWCNDTFPTCLSRRYSFAKPVYELASVILGVTPEFLG
ERRGKEIDQWFTVTQSQLERARDVWFKYGIDKFEDFSYVWPIFEGKYLDPQQLIGQADDA
LYSVFISPRKMLQLVGTELGRQLVHERIWLIILEQSIDKDDPDVAIVTDVRFPNEGELIM
ETNTLDMDSILIKVESGITNKYRIETDHPSESGIPEKYISHKFENTFNGLDALRTDVYHF
CDLELEPLVG
>JOHFDMOO_00011 hypothetical protein
MDLIQKLLSGIWQGKWYILGAGLAIGIGFGAYHLVNKVETLAGDLAVATKKISTLETSLN
KVKTESELRETRMNQYFTMNNISQADLDKKIKQLDKALSRQDVIAAKPGLVTLIAKKQNK
EFEERLACLTGNLEYCSQPQSQSQAVQKK
>JOHFDMOO_00012 hypothetical protein
MRIISKFNDVYDLQNSLFDPDRVWERKTEELLVKVTDDVEKNIVHNRQVFREGSLSFRGD
FEYSVNPLFIAGEVYWLHELSCWHPAFSFKTFNIDAVFDKMEEMGLHARSYLLDKNRGDV
RETMRDMLVEAKPKAERILSELRVPIAYVKGIKKNDNDDVRNFVIQTNIRFHQSGIPWQE
IESNLYRLHQVLEQYIFGVLGTGEPDMITVSDKDRLAAHGFDTKTSFRNMAR
>JOHFDMOO_00013 hypothetical protein
MSFILFIVAAWFIIGLGYAIAVIRHLDEYSAEWFIKYLRLDDQEHEFDSAEERQAVQSMT
PKECLLYMRVIGFFGLLVAGPLGLTIAPYKEVVDDIKLWRTAGSLRRARELSKQE
>JOHFDMOO_00014 hypothetical protein
MIISPFALWFVIGAVVAIYSLIDDLYISKNKDVILYVINKYRPPELAEFDDEKMFKFIMS
GMLIMDTLFGPVATYFFFRKTRKMKKFRAEMQSK
>JOHFDMOO_00015 hypothetical protein
MSNLDPRIKHAVEEIQDQIDEDFTVWSRFGNGEGCQLYSMKMGISIELSINPEGNVEAQP
MFSVPGFSGFVMGMKLCLPNKHLYRVVCQLETIKHFLPEGNINDYYHEVVAAYMMKERKR
RREERERAKSQQSSTDSSN
>JOHFDMOO_00016 hypothetical protein
MNKFIIALVISAVSFGSLASTKVSMKNGNVKVQQNGITTEYGKVRDVKERNGKVEIYTNK
NFSTPAITVSKRGEITTQRTNSSDSFTCRYDCGFEGEDE
>JOHFDMOO_00017 hypothetical protein
MKTRLDCAVHVLEHDVVGTCMSYHEAGKMIVKRVADVCSLKITEDEADELLGQAIEKTEI
FLCDSCSWWCEAHEHSFNDYDVCRDCEEDDEDE
>JOHFDMOO_00018 hypothetical protein
MSRTYRKQSGDRHWRDAHRSTYNFHSTNIRIPYIYTDRDGKQWKYYQVRSNEAWAKTWDE
IEKEIQENIIRNEKKDGHWWDSVSRNVKWHSNKMVRQGNRRELHRVMKDPENYDYNRDHD
LRKRGLWWCYD
>JOHFDMOO_00019 hypothetical protein
MKIFKVNYSGLWLGGTAIVVAETAEEAIELARNHRSSIEFEDVTVEELPSSGVVYNDNGD
Y
>JOHFDMOO_00020 hypothetical protein
MCGNPRKYYKNSKAGMKISEIKKMDAMIMGITFTGGISDEFDGFVTQDIVEII
>JOHFDMOO_00021 hypothetical protein
MGFGYDFSQLRKVVEQTPFISQVLGEMCGSSIKTPSPATCEKQSQKVLDSLPT
>JOHFDMOO_00022 hypothetical protein
MKAYQSLKSGVINIVHNNQIIQLYSKDGELKQKVLVEDLEGITPHFDPEAFRIVDVEVVP
QVEGGQHLNVNVLSRDQLLDAQKHPEKYPQLTIRVSGYAVRFNALTREQQNDVISRTFTQ
AI
>JOHFDMOO_00025 hypothetical protein
MIKIRFDLVPKNLMAGPTNGSNYQKGMGIPKSGVYKIFARPTQCITASFYLGFFKKERLV
SCAFDLSALSREHIREFERAVKRAKYPY
>JOHFDMOO_00026 hypothetical protein
MKRYLSVVFQTGGQRYTYEFPESWKIKEGDQVVVLTPREGFKVVTVKQVFPKDHEPSKSI
QYKMIHGLVRRVPPVKVTVTEEGLTDYRYESYLDIMR
>JOHFDMOO_00028 hypothetical protein
MADNLKLKVDKQMKCVEVELGEERLKLSFEFLQQLARTVMSDKSPVYEKEIPLK
>JOHFDMOO_00029 hypothetical protein
MHVFEFRNKNPNRRVLIIGETYRAYEQEDGSVLLNDEKQGYSFHPEETYEEFRTKFLLPN
WLAIAEQRESEDG
>JOHFDMOO_00033 hypothetical protein
MADFCKECSIDMWGKDTGDLSGLITEAEVKEGYGAVVICEGCGIIRVDHNGKRLEEPDPI
ATVPVE
>JOHFDMOO_00039 hypothetical protein
MVFLAASVVLAALALAIYFRTIKDLAKEKKTFFTDYSWGAPYTVRFISLEAMLIMVFSGV
GSIVAGLLFISN
>JOHFDMOO_00042 hypothetical protein
MFDLKDMAKKLMSQRYQQRTLHKRVSDMKKRCNNAKYYNSLNKLSDIDLAKTEAIYNHLV
VESDIVNKDIARLEAQIVATVLDMYRE
>JOHFDMOO_00043 hypothetical protein
MQLSSKVQGYFGHVTMEFTISKGWDFEQDLAEFYKDIDLNVPYMGLSTGQEITEGDVFKA
SQGEVTPGFAKFWLGLTLKEDAPEDGVVMQSMHSGSSDYLFVSDVKELQEIAKNVLA
>JOHFDMOO_00046 hypothetical protein
MKLFRLKVSDLRSSKDRKKYPLAHYGKDENEVMAEFGINHPYLKVYSIKEVYAN
>JOHFDMOO_00052 hypothetical protein
MTTRAIARLEADRDNLINNIKVRGNIIKALKAELLEELQGQVERREALKEVEEAIEKLKA
E
>JOHFDMOO_00055 hypothetical protein
MTEQELKERKLVMLRLLNIFSGMDGGIDFIQLRTFVEEAEGESITKILKHMGLLLDAANV
ATEYKLEDLPERVS
>JOHFDMOO_00056 hypothetical protein
MHPENFFIYCADKSLKCRINKVYHYRASQQPYVYAFDGETIPLEQLACDYMVLKNFDETK
ISSVHNRQNPLTWKYKKKKKGIKFLKNVVA
>JOHFDMOO_00061 hypothetical protein
MQNRVITTGIESAICKSWEGWEGEIEWLYFYDVELLPEIKAKCVEAGMAPDAKADIDISM
SELKGRVITVSDEGEEVFELPFSLTVTPKFD
>JOHFDMOO_00062 hypothetical protein
MANPEITAQRFMLKGIISEAGMTEEVEDFHKQFLNILTQAKELGEKEHGAAIMAITLVGL
DLAEESGV
>JOHFDMOO_00063 hypothetical protein
MKAIKKALRKFMYCRFHSIKTSTNGTTYDRYDPKFGLHSK
>JOHFDMOO_00065 hypothetical protein
MDIYTTPAVNLIGSCLVHFRFFQTDDSKEEYTYPLMDFQIEDFFREVRNISGNFFYGMDK
EDFDIEFPIISRYFLEQSDAHFSKIEHMEVAWAIQFEITGFARYIQGYEL
>JOHFDMOO_00066 hypothetical protein
MSKFQELKQELEECMCTHCHGTGTINDAEPGDMRFEEWECAACNGSGINPEFGISLDIDR
G
>JOHFDMOO_00069 hypothetical protein
MLDYESILYRFRLEDGVLVWNPLSGNSREEKIFNTKFANKPAGSLHKSSGYIRVNVDHQD
YLAHIIVFILYYGYRPEMIDHKDCNKLNIHPLNLRAADSTTNTHNASKSSRNTSGFKGVS
YHKASGQWQDRIMFKGKSYSAGLHSTPEAANEALIQLREKLHGEYARNN
>JOHFDMOO_00070 hypothetical protein
MKRIVLALTLVSTSVFAAPQQELCQVQVCNKLERFTLDIWSHIKDNMGEQCFDIVLPKEQ
AVPGAVLSSESRWWQGSSINPTKKSVTRIKQVYQCNVQ
>JOHFDMOO_00071 hypothetical protein
MTNYLVNDFKNWKPLEYLWLFMAVAFISLANYNGTALDWATAITNVVCVILVAKGRVSNY
IWGLVGVLTYGITALNADLYGNAALNLLYYVPMQFYGMYLWHKNKPSNLPDVPTKILTKV
QALLTLGILAVATLGYGSFLATTADPFPMLDAFTAVGSVIAMWLMVKQYAEQWLIWIAIN
IGTVYIWLVTTQSTGASYAILAMWLVFLGNSIMGAYKGYFVRVNK
>JOHFDMOO_00072 hypothetical protein
MIKTGLVIGKFAPLTRGHINLINTAATMCERVIIVVSHDNRWLDKQNTRDQEVLQLKNRL
RWLEQTYADIEHVSVEYIIEDDIPEYPNGWPEYARILNENYGHLPEITIFSSELDYDAEY
KKYLPKFGHYIVDSDRTRVPISATMIRNDLMKYWEFLPSVVRKDYVRKVVLIGTESSGKT
TLTKYLAKLYNTSWVEEYGRTYCEVDLVGNENLLTSEDYSKIAFRHKELEFEAERTANKI
MFVDTNAFITEFYHRLYEHRKNPVVTAIAKEEHYDLVIVLAPTVKWVDDGLRINSDRSIT
SELFEQMKKEFPNQFPEGRTVYIDSPDYKVRMDEAVNAVDWLIHHFNVGEF
>JOHFDMOO_00073 hypothetical protein
MFTKNTKELTSEQKVIRTIKRWGVGAAVGLGALILALNSYTVVQDGTVKTQTFLGKVSPN
PVLPGFHIVNPFASFDTFSTKDISMKLDKLQVPSQDKFKSTVDITVMLQFDGAKAPMNRV
NAGTQDQALNKYVEEKMLSTIREFGKSVPKAQDLFDAKIQAQLQTAIQQEVEEYARPYGY
TVKQVFLQDITLPPVIMEQVQNTKVREEQVNAAKAELARVEQEAQQKVKQAEADRSAREN
MAVANERDADAKLYAAKKEAEANAALQRTITPEMIRWKQLEVEMLRAEKYQGGVPQTVVG
TGYDGQMIMDMRNK
>JOHFDMOO_00075 hypothetical protein
MNLGTTCIFDHQEMCCPRILHIAHFPERLTLDQAREKMSEITGYNLREGEYFSVALDYID
NTRLYHLVQLGEETDEIKMAKDTLRRYRPQILERTLRGEPSDYFYMRCYDADAQEYMAHQ
RFYHDIKEFVNIKYDKLLIDSKARRAARDAEKSAKAALESQTKLNEIIK
>JOHFDMOO_00077 hypothetical protein
MGTNMIRVLRELIEAARKRGDTVSVKHLSTILGDLQRIDKDCVTKLEFTNWIKSQFKAIE
NTQAAAEKANIEYTPDAEYLDLLAGLEYEYALEQLSEVQIRNYFAELVKLNSGITKGQLM
KAIKEEFPGRYEGKVAAQVAGEFN
>JOHFDMOO_00078 hypothetical protein
MKSVVIIGVNTHGIRTTKTVKTTNVAEITTNPKKFDFAKVSAVMTEQSFNQALGIK
>JOHFDMOO_00079 hypothetical protein
MKAALLLIAALTYSFNSHATYDSKQIDCIAKNIYFEARGEGTKGMIAVAQVTKNRVNSGT
FPDSYCKVVYQSNQFSWVAKRPKVDKTDEAWQVAKNLARVIYYVDLPQDPTHGALYFHSG
KDKPYWTKKFKKTTKIQGHTFYKPVVKKT
>JOHFDMOO_00080 hypothetical protein
MIFHILIDDVRNLHGMDIIIRTPEAAIEFLNTTDTTGHFVYMDNDLAVDGMEGYQILRLL
LEFGQRPKKVVLVTSNPVAKQNMRNDLLDEGYQESPNRIEYDWPE
>JOHFDMOO_00081 hypothetical protein
MTTRISKTRALATIKSLEAKIRKATEQQLLIAVGEGKDKNQVVVGAAIEVDALSTRIKTD
FQSLLDMMSQRDRLKAALIKSNAETVVEIGSRSMTVAEAIEAKRSMELKAQLLANMRKQF
HAATVKFNTQKAQFDAKYERLQDTMATRDKKTSEDEVKMQLNLLELKNTPFLIDPLELEK
LIKQHDEEYQDFATNVDFVLSESNASTFIEVE
>JOHFDMOO_00082 hypothetical protein
MPVSKNVRKNGKVAKRNLGLRRMAERQSGIQKIFNVLNRANPNIDNSSDTVLRTMLAIGL
>JOHFDMOO_00083 hypothetical protein
MKFKPFGMLDIESLGTPGNCGTTHIAMPSFAFVAMHGIDKDPDLVFVTLDVQDQLNAGAK
VTASTIAFWMDQAKNSPSALHIMEALNDRNPKLIAFRDGKHHCTNDVGSNYAAFSMAQNI
MELSLGDNALYYGNGPEFDMTIYSANTFHAGTHEEIVPWKFWNLGNVRSFRNQWMQAGYS
YKDLEAEGASWAKAKMEKMDTIRYGIYPVKHDPAFDALVESYCVAVMIEKIKI
>JOHFDMOO_00084 hypothetical protein
MRNFVAKNDFNRASTHKSARDYTRLSKHELLEEIMEENWDVNESGIDLFEEEELPLKDPK
QWESIKETAL
>JOHFDMOO_00085 hypothetical protein
MRENNARIMSGMLQRLFYDGAVKAYKTEFPNIWKLEFRISDDPDSLYNQTFTWYEYSDEC
EQFSEGYFVTPGEAQAALEHYCRTYL
>JOHFDMOO_00086 hypothetical protein
MFSKKPRSVTEIVASFTIITDELQARIEADQKTAADIQKQQEELALKLAETNKSEKSAQT
IKENILKLLGK
>JOHFDMOO_00087 hypothetical protein
MAKQKNAKTQAAPAVKTFAQTEANRKARLERHLRKHPTDAQAQTALKSPAPVRQKPKAKN
STRATAKQVVFIKGEGHKSVPVTLSFNGGAEMFARNGMALKDYEKAVNQKRKPMADVMRE
SRGQFGSVKPNIFGVEYSRDNVRALCYGIGIKFTGASDRKSAKPTRKRKAK
>JOHFDMOO_00088 hypothetical protein
MRIYNSNSLGFKPLRKRAQSPRQIRKANIGEPETRLPPPPEQRLVYLDEELAERERKAQE
EIERKKLCTAPAYNKGGYQYVSSEEQAKMIGR
>JOHFDMOO_00089 hypothetical protein
MSVFHIYTDGACKGNPGLGAWGFVVYNDNDDRIGSKSGFSPKTTNNEMELTAIVEVLRWS
TKKDNRPVIIYTDSAYCKNGMESWMWSWQKKGWKKGDGETPLNLELWQEAFKLTQQYINF
HDTNPTFVKVKGHSGIRGNEEVDALCNTVITEQELAEM
>JOHFDMOO_00090 hypothetical protein
MSILLSALEAKQNTIASIKKEVIDLESLIAVEIDKAIKDKEFNCHIQGLTEYSENARNSV
MQKLSKLGYVVEAKYEQREGFWLEIDWSK
>JOHFDMOO_00091 hypothetical protein
MTAIVAFKYKDKVYLAGDRMGSNGYTKLLVKNPKVFKISDDLYFGYTSSFYMGQLLEHSF
TVPPRLADISDDKYLYTEIVPKLRDMFNQKDFGEKKNEKYAEPNLGQFIMLYKGRIFIFQ
SNASILEVEYAGVGCGGEDVLSSIRTGLAIADCRATDLDVDDIFEIIDLAFTHCADYMCG
VSSQHDVLVIGE
>JOHFDMOO_00092 Thymidylate synthase
MRQYIETGKRILEEGVWVTNPRTGIRCLTIIDADFTFNVGAGELPLVTTRKAFAKQAIME
MIGYLRGYDSAAQFRAIGVNTWNANANENIAWLGNPFRKGEDDMGRVYGVQGRHWTNSDG
MVFDQLAKVYHNLKRGIDDRGEILTFWNPGEFRKGCLRPCMHTHQFSILGDTLYLNSFQR
SNDFLLGQVFNMVQCYALLAIMAQITGLKPGIARQKIINLHIYEDQYNVLMEHKQFDREP
FAPPTLEINPNIRTLDDVLTWVSKDDFTVRGYEHHPAIAYPFTV
>JOHFDMOO_00093 Dihydrofolate reductase
MIAAIYATGPNGEFGLNGKLPWGSFKEELDIFYATLDSLAPDNIIVGAGTWLAFPETLQK
RILGDSDLFIYANRPLPNSVGSATRISNIGYSLPDFLKEEVTVVLGGATLLLEMYVNNHL
DMAYVSTINSATPLSADVHLHHHITMTNSTATRMDYAVGHNADKSLSFVQELVTY
>JOHFDMOO_00094 hypothetical protein
MTTLLNLNWDHTNKDLFLGDSLGIADYVRVAHPELERLALLARSQFWTETEISLEADKKQ
WPNLPRDIQEITLLNLAWQTQTDSFISRAPEAAIMPLVSRPELEGMLKQWSYFEDLHSRA
YSNIIRNVLTDPAEFIDSVTKNQEAFARIADSVELFDELYLLGQYFLAVRDHRGDNTYPE
TEFPEVKRETQAKLLDAYFAIYGLEAMQFYASFACTFALAENDILQGIAKNLQLIAKDEA
LHTQMSKAIIQIMFQQFDKDLVDEALAKAPAQLLKTLKTEIEWGHFIFKGRSLIGLNAEL
LEEYLYFVGRNAFMHIGVEWPSHLPVITKNPIPWIMNWLDTTSLQPAPQEIQIGAAYRVG
QVTETSADTLKDLGNEFEGMF
>JOHFDMOO_00095 hypothetical protein
MTGNLPKVMVDHIDGDSLNYKWTNLREADWQLNSQNRKTSKNNILGTKNIRKKGSGFQVR
KSINGKEYVKTLPTLEEAIEYRDSLILSITKDPTLLRNTDK
>JOHFDMOO_00096 Ribonucleoside-diphosphate reductase large subunit
MTENKVEYYLNPDNYKKESQMSHRIEKVIKRDGTVQDFAPEKLNDWAAWACKDTDVSWSA
VVMAALKNLPKGVVDSDTLQDVLIKAAEGLIKDNPAYDTVAKELRLAQMRKRLYDSFEPP
SLRFFHDHMVRVGAWENMSAWISDDQFDALNQVIDHDRDRLFTSGGLKQFFDKYSRRNIA
TGEIYETPQFAYMGMAMAMLSQPNWTILDAIDLYNAMSLHKINVPTPPLVGLRSSDRGFA
SCCLVDSTDTLDSIDTAEHIVFKMVAARAGIGYHLESRSIADPVRNGAFPHSGKLPYYRH
IDRSVKANTQQTRGGSATVSYPYFDPEIIQLMQVKQQRATDENKIDKMDYSLSFNNLLLK
RYLKNEDITLMSYFYAPEVHEAFYGEDEAKFEEIYVAAEKRVASLTKIDHEGKTIPAAPR
ISAKEILDTWLRIRMETGRMYAHHIGESNRHGNFLDPIRMTNLCVEITQPTRPFHHITEL
YKTQDQLDDMRPEDIGEVSLCNLGGVVLGRMESLAEWEKTCYILLKFVDTIIEIQDYPFP
TMEYTAKKRRNVGIGLMNAAGAMAAEGLAYEGVEARNWIHREAEKLSYFLHKASVRLAKE
QGACDWFNRTKPSQGTLVIDTYKKTVDELVTVGLEMDWESLRADILKYGMRNSVLTAQMP
GESSSVLLGVTNSIEPPRKIVSIKGSAVNKVIAIAPGATDWDTLMSYKLAYDVDRIEWIK
WVATMQKFFSQSISTNMYYDYTKFENEVIPGPVVVRDFMTAVKYGWKTWYYANFNTENGG
GAGEEAAGCASGGCNL
>JOHFDMOO_00097 hypothetical protein
MGNVVHLHRKTKIHRTSLSAANMITRKEGEESPKTTLAWKIVASNPNRPFNYNELSTSVD
ILLRANAKAKVINQAEKLDW
>JOHFDMOO_00098 hypothetical protein
MGKARQKRENRNGSRKRGNKYESNVIQADFSGDYANPVAKSLVGKNREQKSYINMIKNNT
VTVGIGEPGTGKTFIPSVLAAQELVDIHSDIEQVILVRPNEPLGKSLGMLPGDLAEKLEP
WLEPIADGMKWAIGDHAYKGYVERQKIKFLAIEHARGRTFNNSYVIVDEAQNISVEAMIC
LLTRVGQDCRLIICGDIAQKDIKGDSGLALLMEVYEKYENSPFSMIELIDNVRSPESKAF
YDIFKDMGKV
>JOHFDMOO_00099 Anaerobic ribonucleoside-triphosphate reductase
MNRNEELKYKGMQSLIRNCKEIIEGSADEELLFNNANKPSERFPTQRDMLAGELSKYLIL
EEMPIQIRNAHMIGDIHFHDADYAALGMTNCCLVALEDMLKNGMKVGNAEISTPNSITTA
AAITAQIITQVSSHQYGGTSVDRLDEVLAPYVRKSYDKNHAFAKRWTKDEAKASVMATEM
TEKEVYDACQGLEYEINTMFNSNGQSPFITFGFGLGTSWEARLVQKAILEVRMDGLGINK
RTAIFPKLVFVLRDGVNMKPGDVNYDIKKLAMKCTAERMYPDYISYDKVVEVTGDYKVSM
GCRSFLAAAEDGETSGRNNLGVVSVNLPRIAIEAEGNIDLFFDLLELRVDTALKALEWRV
DRLKYIQAKAAPILYMSGAFGLRLGPDEYVFDHFYKRASVSLGYIGCHEMLQLMFGKDVD
TMSESCIKFVQRVLQYMRDRADQKKEETQLGYSLYATPSESLCDRFCRLDREYFPEHEDI
LAKGYYTNSHHLDVERKVAPNVKFDYESNFTPIASGGCISYVELPDMKKFPDALEWVINY
AASKVHYFGINTPVDSCGECGFLGETIASEDGFKCPICGNHDPETLEVTRRVCGYLGNPG
ARPFNPGKQHEVMGRIKHADVRAK
>JOHFDMOO_00100 hypothetical protein
MAKVPQEFTDGIKADLDVMLMAQWESGFRDGIDCCVAVLDTISWQLIQSGNDAEGNLLAN
LSKQIREMKCAD
>JOHFDMOO_00101 hypothetical protein
MRRLIIVSGAGLSVDSGVRAFRTDTSSGKSLWDEYDLEEVCSLPNFEAGFRRFCGEDDPN
YFSARFPGIDEDGNDLYLKTHEFYNMRRQELQTVEPNIAHLRIAEWFQRYGADSVKNFTT
NVDDLLERAGIPRDEIIHAHGYLKEVIYRRGRNQIIEDVGYTAIVPEDYEWVKPNVVFFG
ETAPWYMGQINLFDTLTSNDMVIVVGCSNQVINFNWELFPAVCRGTKMMVVNPQVRYDEQ
LEYEKRGVTVWRAGAAEVFGNKHFIDQVEAFMEGTIYAPEKHR
>JOHFDMOO_00102 hypothetical protein
MHQKNIGDLLVWPDGSWCYRFEFATDDFSWKSDDFCVIYEDTAEWKEFLIKEGEYGEEDF
>JOHFDMOO_00103 hypothetical protein
MVKKIFKGIWKGLVWFVNLIGMITIYSLFLSVMWGKGELKVPVPFTNEVKVWTWDATGGN
K
>JOHFDMOO_00104 hypothetical protein
MLLVEISNTPVIFLDIDGVLNSSISHHHAPDNEKLFFGSDWVYKPLLQAFQNFLKPSPIM
IVGVSSWFSVRNEMENVQIMTGLGLIDRFLGTTDFTGGGLSRGNSVLRFVEKHKLKHWCV
LDDAGAMMYQFPTVIVNGRTGINFQDLNAISYTLEFSPDLEMCKALQKLKV
>JOHFDMOO_00105 hypothetical protein
MFDNLFMKEVNPMLLNFWRSLPNGMYNETINLLKIWCENNDIFLSFKGPLEEAPCIGVSV
DLGEGVEEIVDWKELDEMGLVFALNHKLFMPANHRLIVNYRTGEAPAFQVNEREGWSYSP
EEVNEGIQKLRRFGYMIPGLTA
>JOHFDMOO_00106 hypothetical protein
MEQVFWRQIDPSLVERAEGLLARWLGVDKVSVTFPFTSVTDPSVGVFVDEDEDDGWEADW
NELSSMGLIVALNFSIFHPRGLAITRDPETGESPYLLQVEDDIWEYTEDILEEAKGQLNL
IGIYVPGLNVD
>JOHFDMOO_00107 Putative replication origin binding protein
MINVCVNGSNSCSILLNSPKERYPNNQHRSIVVFSILQGHAGFSRDKATGIWKEIKVEDY
TFAKRFSKEHPEGKPASMPFKFDVLEELDPQNLAEMLPIMRRLTKDPHIVAIRGKCLAPK
DNVRRTRGNFNVSNPSHIIAMDVDGIVDTGGYDKFNLVGMARHIIKMLNSISEDMFPLDA
GFIAHASSSAGLKPGIRMHLMLESNVKVTQGQLKFLFTSINDSSKQKYGFDIADLAYYSS
VQLHYFADPLFDDGIVDPFKAENKPRLVYVKGSKVNLPNNLVDFETTRGEFKEEFYSLLD
QIKGKKAASDKVEETISELEEAEDGVYLRIIPKLYHRALEDGVDFAWLEKEIKPALSEYI
ATKDNSRNIQDYFNNGRKQALKAFVNNSKREIPPNLKGVPLKRLDTDSPPEVPYLKINIV
PPKGHLTFVKASLGTGKTTAVTKWLDAGVLPGNFIAITNTRALVSSNAKKFSAGQYDKSV
DMLNFKRGAIDRMSSTIHSIHKFKSFVGQIDTIFIDECDAVMNDLLFAPVVKNRRECIQV
LRDILITAKTVILSDGDISAETIEAYGSLIDFDKPVAFYNHHRKMLAKAHAYEFPDESSI
WVALQTSLEMGEKSILVSDCGPDELNEKGMALRRNTGALVKEIHSNSTSDVDIRRILDYT
TNELIDQQIDCLLCSPSVTSGVDFNYFDNVFVITRTSNQAPNMRFQAIRRDRGAQNIYYF
IDKSTSGFSAGSEQYNIDEGWIELAQQLYARRRELESKNYTSTLRYYLLDQGATIDIFSE
SWGTIEGAGKEYTEERIKAILYSTPEYCAPRHADAYEAKILLVRYYHLDSIKDVTVEHVE
QYIKDKPNDRAAFFHKMHEMFWEDIKKCSNVTIKPFIEALKNKKKDFFLKTGQSANPKYA
RMYLGMMGIGKDLDTEKIVDWYRTYCKIECMPIPVKFMTDEERQMHEEALAELGARNDSE
E
>JOHFDMOO_00108 hypothetical protein
MTVKNKKWETRKFPVKERKTSVYDTAEKLCRVVPPRLAGIPNVSIWLLKQRKTRVSLRIG
FELDKVYAELASLLKES
>JOHFDMOO_00109 hypothetical protein
MAGSRRKKLIHEIPDETFKKVIEHLENGGTKKAACEMLGVSSNPTMERMIEEWRDRQVQV
AEMKKKKRGTLIEGVELANVIEQYLSGDSFEEIADRNYRSVAMIKSVLERYGALLRLNDI
VDPLNPPLIPDDAMAEEFEVGELVWVPGYQCIGEIKKAMTNPVGCYRVWLLSEGKQQNVH
YMHYELASVKHLEKLGVDVKALGFKWSREEVITLVNEAVKAALKLDKEKGKRRE
>JOHFDMOO_00110 hypothetical protein
MTTPTQWTDELFEKMSSDYVARMEQFPEDERPGVSMEIVSEIAQENGVTPNGFRMKLTKA
GLYIKKAAGSTSKSSASTGEKASGGSRTSKAQAHSDLRSAFSDAGLAPDFLDDAIIDKLT
GKAAAHLAEAIRAITK
>JOHFDMOO_00111 hypothetical protein
MNKAEIIAQCEKFGEFYLHYEKLRQKGTTYLQGTMEFDPAQDKYLAERIKRERIRKPKED
EILVFSRTNDSFRFIPVAKVRRVTSLQSELDRASPVGR
>JOHFDMOO_00112 hypothetical protein
MSDQVNQNYEGHVDDQSIMLWEKEGEQVRLTVSEFRGNLYMGIRYWLQDITGEWFPTKSG
FSFPYTLETTSQLFYAFTQILSESEVLHEVQKRAEELKAKNA
>JOHFDMOO_00113 hypothetical protein
MKKIKISPLKPLPYIGQSLVLSWEEKLNGEKVRMVRQGYKLISLAYEANTLVADIYSPIT
QRVGRTTYLCLCKNFTWQGDTIHPKAYEVQ
>JOHFDMOO_00114 hypothetical protein
MTITLPKIQAKLNLLSMARSNYQDSIGTPNQKAYKDAWLKEAADLAGMAAQYNKELKMEI
ADDE
>JOHFDMOO_00115 DNA ligase
MNNVKDFIKRCQEAYYQGMSLISDEEYDRLIKRFPLEEEIGPKGDIPHLYRMYSLQKVYY
GRGDKSPFNPLGQVETDKLDGCAISLLYINGEFVQALTRGNGILGNDVTHNVKMLNIPKT
ISQKVPTQITGEVLITKEVENKRNYASGAINLKDSDDFMQRIGEGGLIFVAYGIQCSAET
VGITEAYLKDMLWLENENFLTVVNVRSFFKWIPTDGKVVRINDNNKFFREGWTNKFPRGA
FAIKEDEEGEITTLVKVEWQVGASGKVTPVGYFEPVIIDDATIVKATLNNVDYINALDLE
IGCQIRVIRAGGVIPCIVERVYD
>JOHFDMOO_00116 hypothetical protein
MKIEIPTQCPSCGSKLDLVNGQLFCRNKSNCPAQSSKLIENFCTKMKLKGFGPKTIEKLE
LTKISELFYLTEEDLVGAVGSKVATKLISELNTKVRGDIDFGSVLGSLGIPLIGEVAAKK
LSQNCTSFHDVKADGKAGENYKTWLNSPQGKDVIELPWKFSTGIRGIKADIIITDDLVAQ
PNGITVCITGSLQDFANRTDATNYLESLGYTVKKSVTKDVKYLICEDESKRSSSSYKKAE
TNGIEILSIKELLEKNNNV
>JOHFDMOO_00117 Putative transcription factor D5
MSKLNWNVEGVTESLKAKATALGVAVISQEQVAAIAAELATETGKDVTARSVGSKLRKEG
FEVQKANEVQKSPWTPEQEAELVDFLNAHAGQYTYAEIAAAVAGGQFGAKQVQGKILSLE
MTASVKPTEKAAAVRSFTPDEETDFVNQVVAGATIEAIAAHFGRNIKQIRGKALSLLREG
RIAAMPVQETSSAKTREDLLEGLDLANMTVAEIAEKTGKSERGVKSMLSRRGLVAKDYDG
AAKRAKLDAKAAAAE
>JOHFDMOO_00118 hypothetical protein
MLLPLFAFRRHESVQRRMTLFNVQAVVLKMLLASEQKQIALETFSKLHKDHFNDAFSSIY
QAVQNYYKKYNAMPSIDALMLEANRNARLSQALVVLANTQIPEVSMEQALEVLEAEYTQD
LFLKLLETDVLQDLTMLDQGEILNRVASLHLKLEEKVTNTGKVFNADTMRIFQREEDTKL
NLIALGICNEFDAQIGLARTETLLLGGWRGTGKSIICSNIQVQQYLNGDIAPYFSIEMKE
HEVFRRNLAMLAGVSALAMRNNTLEGAALLRLARTRARMFNGGEELFDNFVKQYTMAKMS
DFYDMESKLIEGYELHTPMIIVYDPELSITTVDVELNKLVAKYGDKVTVALLDYINQTRL
PDSKTIDMYDWKEQMVVSSSFKSICQKHNVAGVAPYQIDQDGRTRMSKGILDSADMAANL
NAAKADNGQGAIMFDFVKTRSSDSVKFMPKMNWETLRMDNTTNLAMEDIAQMEAEFVIPI
EKDKPAQPKRAKKDKAENSTGEQASDI
>JOHFDMOO_00119 hypothetical protein
MSRITELLDLKGIEYKDTGGDILICCLNPDHDDRHPSLRIDPASGIMHCLSCGFGRGIPS
IYHYFNETQYRQSPRLSQVRKKISEIRNGSTNLAIPESAYLFEGDFRGISSKTLKKYFAF
QHQADWEGRIVFPITDAVGRNILFLGRSINSSAPPKYLVKPKQVSPPIFPVRYNTPVLVL
VEGIFDMLNLEDNGVDYASCCFGTHQFTSDNIADKFSSYIIAGVRVVVILLDNDASGNKA
AQALAKLIRTKTRLTPVVGNFLLPEGKDPGDLNKEEIDMLAQRIEILVAESLKDLV
>JOHFDMOO_00120 DNA polymerase
MCNEKLSGRLLKKHITIGTPDNPFDPNDYDFVVLVGAEPFLYFAGKKGIGDYTGKRVEHG
GYANWIASISPAQLHFKPEMKPVFDATVESIHDIINGREKIAKAGDYRPITDPDEAEEYI
KMVYNMVIGPIAFDSETSALYARDGYLLGVSMSHQEYQGVYIDSDSITEVAVHYLQKILD
SKNHQIVFHNLKFDMHFYSYHLGLSFEKAHKERRLHDTMLQHYVLDERRGTHGLKSLAMK
YTDMGDYDFELDKFKDDYCKAHKIKKEDFSYDLIPFDIMWPYAAKDTDATLRLHNFFLPK
IEKNEKLCSLYYEVLMPGCVFLQRVEDRGVPISVDRLKEAQYQLTHNLNKAREKLYTYPE
VVQLEKDQNEAFNPNSVKQLRVLLFDYVGLTPTGKLTDTGADSTNAEALNELATQHPIAK
TLLEIRKLTKLISTYVEKILLSIDADGCIRTGFHEHMTTSGRLSSSGKLNLQQLPRDESI
IKGCVVAPPGYRVIAWDLTTAEVYYAAVLSGDRNMQQVFINMKNEPDKYPDFHSNIAHMV
FKLTCEPRDVKKLFPALRQAAKAITFGILYGSGPAKVAHSVNEALLEQAAKTGEPFVECT
VADAKDYIETYFGQFPQLKRWIDKCHDQIKNFGFIYSHFGRKRRLHNIHSEDRGVQGEEI
RSGFNAIIQSASSDSLLLGAIDADEEILSLGLGKEMKIVMLVHDSVVAIVREDLIDQYNE
ILIRNIQKDRGISIPGCPIGIDSDSEKGGSRDYSCGKMKKQHPSIACIDDDEYTRYVKGV
LLDADFEYKKLAAMDKEHPDHSKYKDDKFIAVCKDLDNVKRILGA
>JOHFDMOO_00121 putative helicase D10
MKVVISNKAYFKPDDELWDYCSKQTTYHIETMTSKYPIMYKNSGVVAKEIKWIPITRLDL
LDAKGVKYELVDKRTLAPVKIPEPQFKLREEDQLPIYEECDDTCIINGKPGFGKTILALA
LAYKFGQKTLVICTNTSIREMWAAEVRKWFGFEPGIIGSGKYNIDPPIVVSNIQTVNKHA
NNLSKVFGTVIVDEVHHCVATTFTNFLEISCARYKIGLSGTLKRKDGLQVMFKDFFGYKI
FSPPVNNTVPPTIHRYSVPVELSGNQNVPWALRANDVYNHPEYRETIINLAHLYVSMGHK
VLFVSDRTELIQTILEALAQRGVTTYEIIGATPLDDRLRIQKDVAEGGPCVLAAAQSIFS
EGISLNELSCLIMGSLINNESLIEQLAGRVQRIVDGKLDPIVVDLIMKGGTGLRQASGRM
AVYRNNAWKTITMTPEKAVQLAKIAFGNCS
>JOHFDMOO_00122 hypothetical protein
MKFFDYERIYLLARGNSDLIVKLFNRMLAEPDAHQLLVGSSFILNESTIVDNPYKLSNRQ
LAEYLGILSLRNYAEYKFTNDPSLDMQYVPVWIPRSVIDTNPLIAINKSKIIFKEEIKYV
>JOHFDMOO_00123 putative ssDNA-binding protein
MSKSWGETTGGSNDKIDFLKFNNGVTRVRIVSGVLPRYVYWLTNKDGNAAPFECLRFNRT
KESFVRGKADPIHEMGFFEKELDKDGNRVPLKPKKNYIAFVIDRSDNKLKVMEVKATILK
GIQSIMKQLELADPFDIDISIEKKGKGFDTEYDVQQIAAMQFQMKLKDPTSAESKLHAAD
ADILGEAMCDDTGEFIKFEKVPSLEETYPVPSYEEQKEAILAFMEGREKQDGGDAKSGGD
AGSQKGIDAEAASDLDD
>JOHFDMOO_00124 putative exonuclease subunit 1
MRILFSADHHIKLGQDKVPKEWQKRRFLMLGERLNDIFHNHNCDLHIAGGDILDVADPSS
EEIELLEQFMSRLDHPGKIFTGNHEMLTKTISCLYHYAGVINKVTNGNWEVITKPYRSPE
FDIIPYDEIHKPKWKPSESKLCFTHVRGEIPPHVKPEIDLTRYNCYDTVVAGDLHSYTNS
QTVGSTRLLYPGSPLTTSFHRERTKGTNGCFIIDTDTLKVEWIELGDLPQLIRKTIGVGE
EMEPSDYDRVIYEVTGDVVQLKSIKDSDLLDKKINHRVTKDAKLNLVDLDMLGELELYFR
EVEKLSQGDIDRILARAAKYVKDYN
>JOHFDMOO_00125 putative exonuclease subunit 2
MSKIIIKTLKFSNVMSYGKDIVIHFDKNPVTQLIGGNGLGKSTIATVIEELFYNKNSRGI
KKDALFSWGSPKKEYDMHAYFSKDEDEYELHKVVKSTAKVTLIKNGEDISGHTATQTYKM
IEEIMGGDFQTFTKLIYQSVGSNLDFLKATDATRKAFLVNLFNQEQYKEMSETIKADRKE
VASTLSNLQGQMAVITKILNGKNNLGTLQEPVEVPEFNEEPLSQELTESKIKAALAKSQE
ANITKLRNLDKAVQVAEQSFEPFKNFPAPTDQSEEISSVTRDLTIVTSRAGEVKKRYQKF
KQEASNTECPTCGTHLDTTAAQKAMDMARTEYDPLFKEKQSLEDTLEQLKKEQVEYTAYT
RAKDALDKAVAARDEFKNSMSDASFEELNVQILQVQIRQLEQEIADGRSKVAIAKEHNAN
VELANAKYKAKLEQIEKAEAEMSEITSKLDGVSEAVADLDILIAALKNLVGYKLEHSVKV
FEELINKYLSIMTGGKFALGFELDETKLQVVIFNDGNRTSMENCSTGQQSRINLATLLAI
RMLLTSISKVNINLLFLDEVISFIDTKGLDTLVELLNEEDSLNSIIVSHGHSHPLAHKIT
VKKDAEGFSYLE
>JOHFDMOO_00126 hypothetical protein
MKKQDITVEFLQDRYEIRDGTLFHRKSVGSAKKGSRVGSLSKDGYYRTSIKGTEYRVYDL
IYFMANGTWADSVDHKDRNRQNDIPDNLRNASKSQQAQNRSSRSKATKYKGLDFPNGRDG
KPRARIKNPNTGIRENLGSFNTLEEAAKAYDIKAKEYFGDFAVLNFPEE
>JOHFDMOO_00127 Protein D14
MAVDSREKGKRGEYQVRDILRERTGLEWERVPGSGAFGQSHGLKGDIYLPPQSGRISKYC
FEVKWYKDDNISSNLFNVGESTLEKWWQQCSREGEQMNSKPALIFKKDRGQWLIALDSSD
PMVDNLMSRTHMVLNKKDIEIVIGLFEPWLHHASVEDLIK
>JOHFDMOO_00128 T5 flap endonuclease
MSKSWGKFIEEEEAELASRRNLMIVDGTNLGFRFKHNNSKKPFASSYVSTIQSLAKSYSA
RTTIVLGDKGKSAFRLEHLPDYKGNRDEKYAQRTEEEKALDEQFFEYLRDAFELCETTFP
TFTIRGVEADDMAAYIVKLIGHLYDHVWLISTDGDWDTLLTDRVSRFSFTTRREYHLRDM
YEHHNVDDVDQFISLKAIMGDLGDNIRGVEGIGAKRGYNIIREFGNVLDIIDQLPLPGKQ
KYIQNLNASEELLFRNLILVDLPTYCIDAIAAVGQDVLDKFTKDILEIAGQ
>JOHFDMOO_00129 Deoxyuridine 5'-triphosphate nucleotidohydrolase
MIKIKLTHPDCMPKIGSNDAAGMDLRAFFGTNLAADLRAIAPGKSLMIDTGVAVEIPRGW
FGLVVPRSSLGKRKLMIANTVGVIDSDYRGTIKMNLFNYGSEMQTLENFERLCQLVVLPH
YSTHHFEIVDELEETDRGEGGFGSSGSK
>JOHFDMOO_00130 hypothetical protein
MVGVDVDQSNFYKIDVKYVEPEKIVLRVDVSGVVEQWDEEGFIALCSESQDPMLKAMLAV
YNLGIIAGSR
>JOHFDMOO_00131 hypothetical protein
MSRNLMPKSGAMAPYIVVNRDAAVAGVFSVDGEAGAVVLTSKYLQISKYNIDQQELNTRL
SGIDTSINNTNESVSSINESIGGINSALGGINTSIESINTGLDTKAGKGANNDITELNSL
TKAITIAQGGTGSSTVDGAKTALELDRFSQEFGTETRVYSGDKSSRLTIQNSGAWGAYSD
VENKWISLSVEQGGTGVTNREALWSVVRPQGPTPLSGDPVNDYDAATKRWVQNLVNTGTV
GPTMNGVMNYGVGDFHLRDSRAYIQPYEVLSDGQLLNRADWPELWAYAQMLSPISDAEWL
ADPEKRGRYSTGNGSTTFRVPDRNGAQPNSTLSLFGRGDGGNSSEDGRVYEAAAPNIYGT
AANDTSGKVWQPAPKAVSGAFGYNSAVEDTFLPNDGTFSRVRNNAVLTINAGASDGVYGK
YSIKNNILPRSFVGVWVIRASGGFVAANTSWSVNNADAVLPPVNTVVSGGRVSSKYKVGV
TDNFSADFYAQAAIGNGITEARVEAHGTNTAVMRFNSNGHLYIPGTLLPQNGLETQSNLV
ARALFGNSDAYTATIVKLKSQESLDGVRHNKLSHLENSDCTVANYIYTVDGVAQYTWQLT
RSDNINLWYSMRADSTMHTPLGQVAIQGSDVRIKDNFKLPKSGAWERIEQIGIVEFTYKG
NVVPQRGYLAQQMEAIDPIYVFSGGQSVDDNGKEFEILNVNDKAVMADIITVVQELQKQI
VDYKEQLEYMQRELNALRSSK
>JOHFDMOO_00132 hypothetical protein
MDVTGLDIKYFSIRADNGMYTPEGRVAIQGSDIRIKNSFAPARDGAAERIAKIGVMEFYY
NGSKIRQRGFLAQQMADIDDTYTYFGGTALGDDGNEFEIMNVNDRAVMADVVTVVQELQR
KNTEIETLKSEVAELKELVNLMLQK
>JOHFDMOO_00133 hypothetical protein
MALKTKIIVQQILNIDDTTTTASKYPKYTVVLGNSISSITAGELTAAVEASAASAAAAED
SEIAAKDSENKAKYSEIQAGIHAGASEISATQSAASATEAERQAGLSQKSAEASALSAEE
SKGFRDSAELAAQNAETSRRLAEQAKSAAQTAQIAAETARTGAETAETSAEASASTAGEH
AAAAKQSELNAKTSETNAATSEVEAETQAETATTEANRAKAEADRASQIVDSKLDKEDIS
GFIKVYKTKEEADTDVSSRALGEKILVWNQTDSKYGWYKVAGTAETPELELVEAEQKIVS
INNVRADDVGNIQITLPGGNPSLWLGEVTWFPYDKDSGVGYPGVLPADGREVLRVDYPDT
WEAIEAGLIPSVTEEQWQAGATLYFSTGNGTTTFRLPDMMQGQAFRAAAKGEENAGAIKE
QIPYITMVNGIGPSADGSVNIAISADSFEGILPVAKGGTGASTIETARSALGLGEASVED
IIPINKGGTGASTIETARSVLGLGEASTEDIIPINKGGTGASTVEEARTALEVPASSDVL
KKANNLSDLADRAAAWLNVRPIGATPLAADPVSEMDAATRGWVLEKVTNPNIQDTLQVVH
KETVLPAGATAGGWLTSRLSENGVNIADASMSVAATKGSSVVVTRISAVSRIGGVLKQAI
LAIDSDGNMSCESEARGRVFSGRDGAFGPAVIKKSG
>JOHFDMOO_00134 L-shaped tail fiber protein p132
MSTENRVIDIVVDEKVPYGLIMQFMDVNDSVYPPTEIPVNLTGYSLRGTIKSSLDENAEV
LANFKTRVIDAAQGAAAISLSVADVTNIGEKASKERDKYNPRQRFAGYYDILMTRDVIGS
EVSSFRIMEGKVYISDGVTQ
>JOHFDMOO_00135 putative central straight fiber
MVLNSIMTGYTMAYIQHSIYTDYDVIGRSFWLKLGEEVDRRDFTGIDTFFVMINNLTPST
TYQIQGAFYDSIIDSELLNAKIGINLSNETNFKTKEKPIIVAARSESEPVDVGVGAPIVV
VETTGEASYCTIELKSTATEDSPWTKYYIGALGSTIKFGGVPIGDYKIRISGQVTMPDGV
TVDSSGYYEFPSILTVAYNFVPPTAPIDIVFKAARIADGKERYDVRIEWDWERGAGANVR
EFLVTYINSEEYAKTGWAKAQKINVGAARAATIISFPWKVEHTFKVASIAWGPNKQDITE
SAPVTFILNEDTPLDNSFVNETGIDVNYAFIKGSMKDGEIWRQTFLIDAATGAINIGLLD
EEGKAPISFDPINRVVNVDGKVITRDINAANFIMTNLSGKDNPAIYTQGKSWGDNNSGIW
MGMDNTSAKAKLDIGNATQWIRYDGTTLRISSGVVIGTPNGDVDIGTGLQGKQTVFVYKL
ATSLPAKPLEQDYPPPGWSKTPPNRIDMTQNIYATTGTLDPVTNKLLEGTSWSDVVQWSG
TEGTIGHDGQRGPGMYSMGIPGLGGWDDGQANAFFQNNFGKPPVKYDVLTQFNSNAPQTA
FTRQWNGVGWINPAMVLHGNMIVNGTVTADKIVAGNAFLSQIGVNIIYDRNAALSGNPEA
YYKMKIDLNSGYIHIR
>JOHFDMOO_00136 putative baseplate hub protein
MKKILDSAREYLRTHNKIKTACLITLELPGSTGSSSAYIYLTDYFRDVRYNGILYTSGKV
KSITTHKQNRDLSIGSLSFTITGTAEDEVLKLVQNGVSFLDRSISIHQAVIDEEGNILPV
DSDTNGPLLYFRGKITGGGIKDNIGTSGISTSTITWNCSNQFYDFDRVNGRFTDDAAHRG
LEIVAGQLVPSNGAKRPEYQEDYGFFHANKSISILAKYQVQEERYKLQSKKKLFGLSRSY
SMKKYYETVTKEVDIDFNLAAKFLPVVYGTQKIPGIPVFADTELHNPNIVYIVYAFCEGE
IDGFLDFYFGDVPMICIDPNDSKSRTCFGTKKVAGDTMQRIASGQSSSEPSVHGQEYRYN
DGNGDIRIWTYHGRADQSAADVLVNIAKEKGFYLQNMNENGPEYWDSRYKLLDTAYAIVR
FTINENRTEIPEVSAEVQGKKTKIYHSDGRVTADKTSLNGIWQTLDYLTSDRYGANITID
QFPLQQLIQEAAILDIIDESYQVSWQPYWRYVGWTDAVGENRQIVQMNTILDTSESVFKN
VQGLIESYGGAINNLSGQYRITVEKFSNTPLEIDFLDTYGDLELSDTTGRNKFNSVQASI
LDPALSWKTNSITFFNSIFKEQDKGLDKKLQLSFANITNYYTARSFADRELKKSRYSRTL
TFSLPYHFIGIEPNDPIAFTYGRYGWDKKYFLVDEVENSREGKINITLQEYGEDVFINSE
QVDNSGNDIPDVSNNVLPPRDFMYTPTPGGQVGSIGKNGELSWLPSLTNNVVYYSIVHSG
HANPYIIQQLETNPNLRMIQEIIGEPAGLAVFEIRAVDINGRRSSPVTLSVELNSAKNLS
VVSNFRVTNTASGDASEFVGPDVKLAWDRIPEEDIIDGIFYTLEIYDNLDRLLRSVRIED
QYVYDYLLIYNKADYALHNEDALGINRKLRFRIRAEGDNGEQSVDWASI
>JOHFDMOO_00137 Distal tail protein
MRLPDPYTNPELSGLGFESVNLVDNDPMIRDELPNGKVREVKVSAQYWGINISYPELFPD
EFAKLDSFILDYKRTGGYIDVLLPQYEAFRVHGDTSAVNIPAGQKGSIVIMDTKGTLRGL
PKPGDLFKLSSHPKVYKITSINTVGNTWNISVYPDLFITTTGSEKPVFNGILFRTKLMNG
DSFGSTLNSNGTYTGISLSLRESL
>JOHFDMOO_00138 putative tape measure protein
MTDKLIRELLIDVKQKGATRTAKSIENVSDALENAAAASELTNEQLGKMPKTLYSIERAA
DRAAKSLTKMQASRGMMGITKSMDSIGAKLDDLAIAMIEVSDKLESGFTHVGKSVKAMGN
DVAAATEKVQDRLYDTNRALSGTTRGFNDTTTSAGRASRALGNTSGSARGATRDFAAMAK
VGGSLPLMYAAIASNVFVLQSAFEQLKMGDQLNRLEKFGTIVGTQTGTPVQTLARSLQEA
AGYAISFEEAMRQASSASAYGFDAEQLNKFGLVARRAAAVLGVDMTDALNRVIKGVSKQE
IELLDELGVTIRLNDAYADYVKQLNAANTGITYNINSLSTFQKQQAYANAVIAESTKRFG
YLDEVLRATPWEQFAANADAALRKIQQAAAKYLGPVIDSINAVFYTSQASISASAARAQE
ETNRQIDPTNVGAVALSLSASEEGYNKALDMYKESLDKRNKLKTEFDKRMSQADASTASA
IRLVGEGMPVGLAAGGFEVGGVRIGSSEANKKFVEETAAMGLQVARLGKEVDDSTENLNA
WKSAYQAAGAAAAKANPEFQKQINLQKDMNDPDAVYDFNSETLKGLTEQQKAYDQAKKTA
SDLANDIQNIAQNTNTAAKTSASLSDTIKTIESLSAGTGKSADEYVKSLNLGYNTLSEMK
TASQALAGYVKLTGDETKNQLAVQQKIAEVYNQTKDKEKAQEAGRHLEVQQLEEQEAALK
RVLETNKGNKAIENEIAKIQLEKIKIANQDMEAQKKVKDYTDKILGVDREIALLNNRTMT
DTQYRLAQLNLELTIEKEKYAWYSKQVDKQKDAEQSRRAQAQIEREIWKARLDNISRVAA
KRQEAFENTLTGMYPLAGEMQKMEMQLEFYKQMKEFTKGNADEQMRWNSEISKTQAQMSA
LAAQRNAQMQQQVGSSVGATYTPTTGLSGDDKAFADMQNRMASYDQAISKLSELNSEATA
VAQSMGNLTNAMIQFSQGSLDTTSLVAAGMQTVSSMIQYSVSQQVSAIDAAIAAEQKRDG
KSEASKAKLKKLEAEKVKIQQDAAKKQIIIQTAVAVMQAATAVPYPWSIPLMIAAGVAGA
LSLAQASSASGMSSIGDSGTETAQYLSLGERQKNVDVSMSANAGELSYIRGDQGIGNANS
FVPRAEGGNMYPGVSYQMGEHGTEVITPMVPMKATPTDELKGSSNGTSGRPIVLNISTMD
AASFRDFASSNSAAFRDAVEQALNENGTTLKSLGNS
>JOHFDMOO_00139 hypothetical protein
MTKQQYLMLCESLGIEPDPKAMPVELEDFPPIVSTSMNIYNSLIDCFIPGDFPIFIGKDK
SALGVLFDIYGITDPIEKEFVLHIINIFDSKAVDAARKRAEKHSKPNGRTPNIKPHARSR
A
>JOHFDMOO_00140 hypothetical protein
MINLKDITLETRTIELAYPGMPNFKLQLNYMSRAASKRVISSAKRDEWVNGTMIQVQDDD
KFIEAFVDTAIAGWTGLTIGDVEKLMLIETEADPTTEVPFSRDNAIMLMQNSAAFDSWIN
QTVFHLDTFRSSKA
>JOHFDMOO_00141 Minor tail protein
MYYSLMRESKVIVEYDGRAYHFDALSNYDINTSYEEFKTLRRTIHRRTNYADSIINAQTP
SSISLAINFSNTLTEANFFEWMGFDREGHTFLLPLYSTNIEPTMFNIYIVNKDNNCVYFE
NCYVSTIDFSLDKSVPILNVGIESGKFSEVSTSTPSGSIIQGEVISYSPPRVSTNSNVLP
ALLSASMSFQQQCSWREDKSVFDINKIYNNKRAYVNEMNASATIAFYYTKRFAGDMFYNI
EPETDIPLTIRNEHISIDFPSARITKRLQFSDIYRVEWDVIPTADSDPVRIDFFGEIKK
>JOHFDMOO_00142 Tail tube protein
MSLQLLRNTRIFVSTVKTGHDKTNTQEILVQDDISWGQDSNSTDITVSEAGPRPTRGSKR
FNDSLNAAEWSFSTYLLPYLDKTTSKQIVPDYMLWHALSSGKPINLDGDTGAHTNETNFM
VNFRDNAYHQLAMLHIYILTDKAWSYIDSCQINQAEVNVDIEDIGRVTWSGNGNQLIPLD
AAPFDPDTVGIDDETYMTIQGSYIKNKLTILKIKDMDTGKAYDIPITGGSFTINNNITYL
TPNVMSRVNIPIGSFTGAFELTGSLTAYLNDKALGSMDLYKDLIKTLKVVNRFEIALVLG
GEYDDERPAAVLVAKQAHVNIPTIETDDVLGTSVEFKAIPTDLDTGDEGYLGFSNKYTKT
TIANLIATGDGGKAAPVKVTGITVKSAGDVASVDNSATLQMTVDILPAEATNKEVTWSIS
SGTAATIDATSGLLTADASKTGAVTVKAVAKDGSGVEGTKSITVTASGG
>JOHFDMOO_00143 Tail tube terminator protein
MDHRTSIAQAVVDRIATQMDGSQPDEYFNNLYGNVSRQTYKFEEIREFPYVAVHIGTETG
QYLPSGQQWMFLELPILVYDKEKTDIQEQLEKLVADIKTVIDTGGNLEYTVSKPNGSTFP
CEATDMSITSVATDEGLLAPYGLAEINVTVRYQPPRRALRR
>JOHFDMOO_00144 Tail completion protein
MALSDLATQIIKEQLDTAGRSENNRNTVVYTVETGLKDPTRDGTVAQVSFKFSKPVSQDL
LNVRTASILKAVSSNLDLSGDLGALENLIQATAGKRSAVGKKRSTGRVQVNFGDPRDTED
GYSGAVTGASGRFVSNSNMRIILELVAKEYLIKDMKKAGAPLKFRTGRFANSLKIKDVML
RDAETSKGAPELNVTYNYMVRPYSVFNPAVSTYRRLSLRPYPGARNPQKLIGEAIAKAAR
DLIHSRYKIKVNQGT
>JOHFDMOO_00145 hypothetical protein
MQIITVEDYRLYANAKRPDMETQVEMMIKAANTLITSLLGMDDADAVDQLITTKPSRRKY
FLSSPSATSITKMTINENEIDPEQFKLYPDGIILLKFNPPEGYMDVEYTQGGFNPMPEDL
KLAACLLVDHWHKQDYRQAKTIGGETITFNSTKSGIPEHIRTIVEVYRRV
>JOHFDMOO_00146 Major capsid protein
MTIDINKLKEELGLGDLAKSLEGLTAAQKAAEAKRLREEQEEKELSRMNDLVSKAVGEDR
KRLEEALDLVKNLDEKSKKSAELFAQTVEKQQETIVGLQDEIKSLLAAREGRSFVGDSVA
KALYGTQDAFEDEVEKLVLLSYMMEKDVFETEHGKAHVKAVNGSSSVSMSSEAYETIFST
RIIRDLQKELVVGALFDELPMSSKILTMLVEPEAGRATWVDASKFGTDETVGDEVKGQLT
EISFKTYKLAAKSFITDETEEDAIFSLLPLLRKRLIEAHAVSIEEAFMSGNGTGQPKGLL
KLAADDGAKVVTEAKADGSVLVTAKTISKLRRKLGRHGLKLSKLVLIVSMDAYYDLLEDE
EWQDVAQVGNDAVKLQGQVGRIYGLPVVVSEYFPAKAASAEFAVIVYKDNFVMPRQRAVT
VERERQAGKQRDAYYVTQRVNLQRYFENGVVSGAYAAA
>JOHFDMOO_00147 Prohead protease
MTNAAIDYNKLKSAPVHLDAYIKSIDSESKEGVIKIRGFANTISKDRAGDVIPASAWKTS
NALANYMKNPIILFGHDHRRPIGKCIDLNPTEMGLEIECEIYESSDPAIFSLIKNGVLKT
FSIGFRCLDAEWDEATDIFIIKDLELYEVSVVSVPCNQDSTFNLAKSMNGHDYTEWRKSF
TATSSKAVPAQERNLSELEKLAIALGYVKE
>JOHFDMOO_00148 Decoration protein
MIDYDGLKAIFGEKLPESHIFFATVAAHKFVPNYATLRKEFGMTTAHTNRKVWNKFKEAY
EITAPVVPALAFTKNLAKTLAVDTGAAINLGVTVTGGTAPYTYAWTKDGSPLSGVTGPNF
NKATAAAEDAGTYKVVVTDSKSTSITSNECVTTINPAPEA
>JOHFDMOO_00149 Portal protein
MGLKSWITEKLNPGQRIIRDMEPVSHRTNRKPFTTGQAYSKIEILNRTANMVIDSAAECS
YTVGDKYNIVTYANGVKAKTLDTLLNVRPNPFMDISTFRRLVVTDLLFEGCAYIYWDGTA
LYHVPAALMQVEADANKFIKKFIFNNQIDYRVDEIIFIKDNSYVCGTNSQISGQSRVATV
IDSLEKRSKMLNFKEKFLDNGTVIGLILETDEILNKKLRERKQEELQLDYNPSTGQSTVL
ILDGGMKAKPYSQISSFKDLDFKEDIEGFNKSICLAFGVPQVLLDGGNNANIRPNIELFY
YMTIIPMLNKLTSSLTFFFGYKVTPNTKEVAALTPDKEAEAKHLTSLVNNGIMTGNEARE
ELNLEPLDDEQMNKIRIPANVAGSATGVSGQEGGRPQGTADGDKE
>JOHFDMOO_00150 Nicking endonuclease
MRDGIKSQYKKANRCEICGCGEELELHHYHTVSLLVKKFAKELQLDFTDEETVLSNRTAF
YERYRHELVDDTVTLCVHHHQLLHKVYTKEPPLFSANKQKVWVLKQKEKLQNPQEKTQVK
TETKSGFARFL
>JOHFDMOO_00151 Terminase, large subunit
MKVSRDYINTTDVIDFGIDKRFFRLPVSSILAQEGITPNAPQIAIINALEDPRHRFVTAC
VSRRVGKSFIAYTLGFLKLLEPNVKVLVVAPNYSLANIGWSQIRGLIKKYGLQTERENAK
DKEIELANGSLFKLASAAQADSAVGRSYDFIIFDEAAISDVGGAAFDIQLRPTLDKPNSK
ALFISTPRGGNWFKEFYEKGFNETLPNWVSIHGTYRDNPRADLNDIEEARRTVSKNYFRQ
EYEADFSVFEGQIFDTFNAIEHVKDLKGMRHFFKDAEAFETLLGIDVGYRDPTAVLTIKY
HYDTDVYYILEEYQQAEKTTAQHAAYIQHCIDRYNVDRIFVDSAAAQFRQDLAYEHEIAS
APAKKSVLDGLACLQALFQQGKIIVDASCTSLIHALANYKWDFQEGEEKLSREKPRHDAN
SHLCDALRYGIYSISRGK
>JOHFDMOO_00152 putative terminase, small subunit
MANDVLVPDLMSPEGMDVIEAYLQCGSDVPAAARSLGMSEIAFRDIMNRGEVKNYLNDIF
MESGFRNRDRLFGVLDEVIKRKLEELEETGMGSDQDIMDILWKAHKMKMEEMKMMVELEK
VKAAARTPANQTNIQNNIIAGSGDENYMNLITALAGGGKR
>JOHFDMOO_00153 Receptor-binding protein
MGFFAGKFSDGKTVLSLTNNNGGDTNEHYSPGGNTIFHSDMPFVLVDGTYEAALGNAGNG
YFVCAMPPDIINMKSNDPGRVILTAIEINGTHRGFLNGTQSQVGQYLTFAEEPSRAFAAV
GLSSAFAIGDSLASGTYIYNSSIGHEESIARQGTGGTLIQGSDFGIVRPGGFVPAGEAIA
RAYDLLGFPKGSSTVPLDGGNAKYWDPNWYNPIGSAGRGHNHFYVCSSNIRSYIGKKREV
PANTNVFYNPSNLVYACRGSASNMASQSVNTVYVQDWYNITPTKVIWYVLNLRYSNGNIS
VSGTPFTGSDILISPSNFTIKGVSLPNTGYKFINQNAFGNLGYRPDMEYVGNNAAYTGVF
GDTTARCEFIGSNNGSLWSPVNYGGAASQISIYKFNAGKQWYVDTNTNSIGNEHGAVWSP
STVPLRLFPNNVASTYVGDDITPSYPGTGDYYLPLSTVWLGLPNAHSTIILTSEVIMGNI
NTAGQPIRTYAGSAWQVQGRRQQSYTAGDGVFHQILTLPPGHLVPYHGTSSYSYWQVWAS
SPEMEFRRNGYIYTVKNLGNGNVEFGVIIHAGSQAAVFLPRLRVTVQRLT
>JOHFDMOO_00154 hypothetical protein
MKKLLIALAAVTMLSGCAPQPKPFCVAYVKTSWATGTQHYSLTIRDVREVGYRFPKTQLR
TKFGWWDLSQFDLKYGDCKFNLEQSGYL
>JOHFDMOO_00155 hypothetical protein
MEVVIIALLVVVIIGQCILDNHLARIERKLRGDK
>JOHFDMOO_00156 hypothetical protein
MDWLGLITLVVWLVWIVGYMTSHRNRIQRLEDKVTQLNINMDKLLDSQRNDRARIHQLER
ELDV
>JOHFDMOO_00157 hypothetical protein
MFSFVAIFIIGVLAGIFGTLGAINKHREYVAGVSRELSERERRFAEKRAEFEREWSDGSR
ASRRRFRMSESGDKPVDRCSS
>JOHFDMOO_00158 5'-deoxynucleotidase
MNQVNMNITRTFPHISRVMIWDLDGTIINSFHRVAPCFDDNGNLDLNKYSREACKHDLIM
QDSLLPLVEYMRQCMNDANTLNIICTARLMSKSDYFYLRKQGLRGRGNSNIRVFSRDTLH
KYFEADKVSEIYHSKDAVYKSYYFELFKQLYPNADFTMIDDHKGVLSAAANAGFKTLDAQ
AVNDILSIGVTLIGETFIDESLDDDNDYQFLADRLKMCWEGMTEEERAEYSTTPQQFIDK
LKVA
>JOHFDMOO_00159 hypothetical protein
MKNQNIPFDRATSSIVLVYSNGERYHVEAGQVNFDLLNYNDALQVTTFAYDTGKVASHTK
AKGVYADTLTVQTIIIDALKSGLAFAVVKPCPVCNPEASAMVYTCAGIRSSVHGEDLSFI
GDALAYGLTN
>JOHFDMOO_00160 hypothetical protein
MASKINISIPDSNCLEDIAWSEMSFDSCVYLVTRGMYAGMYAVWDSNIGENMIFFGKDSI
QVMTGDYLNQERKDGDETYFRKTDLSLNVFFQ
>JOHFDMOO_00161 Protein A1
MNISAEKQAQILKMAADFNFYGKRLRATKLEVCDDISKAVYDTPKHSTAICDWLEANKPA
KPKAAKAEKAIKNDDRPEAAGIVSSTVEQWEVKSGRRFILTSVQNNTFPHKNFLASLEKF
AEYIGAELLISKFIYNKNGFQNGEGANGIKYDPAFDKYVCDKNVFLNNRRFAFMAEINVL
PTADYPLSGFAETATALNIEGLAIGHAKITAESVPALKGEVVRRMYSTGTATLKNYIQQK
AGQKAEALHNFGALLVEFDDDGEFFARQLETMDESGMFYDLNVCAMPTGCFETSDHVLGL
QYGDIHAEKLDDDCAVASWASENSLLDILKPKYQFIHDVHDFTSRNHHNRASGVFLAKQY
AAGRDKVLDDLIDTGRVLESMERDFSQTIIVESNHDLALSRWLDDRNANIKDDPANAELY
HSLNAAIYSAIAKQNDTFNVLDYALRYVAGCVFNAIFLTTDQSFKIAGIECGVHGHNGIN
GSRGNPKQFKKLGRLNTGHTHTASIYGGVYTAGVAGSLDMGYNVGASSWTQTHLITYANG
QRTLIDFKNGKFFA
>JOHFDMOO_00162 Protein A2
MSNVKTEKTAKFSWNEENTEKAVSMYSEMVAKSGIEFANSDGLKEIAAAVGAASPVSVRS
KLTSAKAYQKSDKPRKVGGGSSIRKAHYVRVMAKHAIDAGVIKDADDLASLESAKLETLE
AVAQLLGVAEEVKQAAGE
>JOHFDMOO_00163 hypothetical protein
MQNVITAPKVGQSVFIPFVTKTDELTGKAERIKGAALVPFDKIEAVYAETERSNNGKPIY
NVRVKSGDVVKVIQKEDKWQAIA
>JOHFDMOO_00164 hypothetical protein
MIKSKNALVISAKPASALDSRTKNLLTVAQRSVKYRFKQYKKGKQQGLEMVWRNIMIDLY
NSHQIEKSLKNA
>JOHFDMOO_00165 hypothetical protein
MSTVRIAVPANATIIKGSLRNLLDGSSPASLQHTAAMVEKIHDDILDNNDTHYCLSDFTQ
LLDPTRVLVLYNRDYHIMRNQRGSDIDFIIVGHDEKSYIARGYNVQEKEMVFATRVNGIN
SSDVEDLLSSIWGELTSAIKRADSDAIETTGVLCFERASGNMLIPNDYLEYGNESNVANA
GFTLLPLDNVTKQAVRSNTQTSSANAQTTENKGNIMSKVSSIVAANKSAVVNAAKLEAGK
IALTQITKVAAKKAPFMIKGYIDTPIGRVVIANLLSVAVDQYAPTNAKAKAVAGAAMEAA
MLEMVQSFNIAEMIDEMVKGIDISTFTTNTESE
>JOHFDMOO_00166 hypothetical protein
MVIFRSILASILGAILSLFVIAFGVHVVIIGAGIAGFSYLLGCMTGKGE
>JOHFDMOO_00167 hypothetical protein
MLKNVSLARSKGFKLVDVNTFERPDCKIEYVARNKNAFRVTEKKFDKRGNLVAETVKHFA
TFYAAFRGVL
>JOHFDMOO_00168 hypothetical protein
MERAIVKMLTFVCGVSSATLLITLVIMIIRDARIF
>JOHFDMOO_00169 hypothetical protein
MVIYEGNRFVTNCRPALLANYLNQLSPVYKGVVNIYEGKAHYKINAIVARELAFQFLTFG
SCDVQVMGEALIAENENEFIDIFRKVYTERLIMKGAYIQSTAESIETAFRKVAQ
>JOHFDMOO_00170 hypothetical protein
MTRNEAVKAMLEGKKVTHRYFSMHEYLFMKYEVITTEDGYKFNHEFYSREMFNDGWQLYY
E
>JOHFDMOO_00171 hypothetical protein
MRLYIFVGNIKPANDPNGGDNIRRYFQQYIY
>JOHFDMOO_00172 hypothetical protein
MSDKIVIRKTSVTVDTFYVEDTKENRAICENQEYDKLIYDEYGYYTNLVDSYGESVEFSH
QIPD
>JOHFDMOO_00173 hypothetical protein
MSTYNFKDKLRQNAGKGKAKETNNIPNAKILPFPELTQEEKDKLAFMFDTLLGLNGRLYS
TLSLNEKRLVEFFGKRYQVTSKGNALKEGEKPYTVIKISAYAHRFLIRALETEYFTLPSF
SAFHIFEDERMNIDDLYGDRYQYSGSPFHDALRSYPNCYLPIRASQGKASVFAVYSGSKA
SDLETYIYKERRSAIPEEARYENPILPTKEVKETKTSTTQTESPYLKFEKQVGWVLEMGI
ASPLAAAFINRYLEIPDEFHTRYNTNIQITDELIAIAKDTPTNTEAYQKAYQELL
>JOHFDMOO_00174 hypothetical protein
MDILLSYEHEDFSIKLVNTDTFGIYLKEEIRHVFFANQQDLRTIIELISKIPKEAILHHC
YLAGLIKQLGLVCVDVIPRNKK
>JOHFDMOO_00175 hypothetical protein
MFTQQTIKVVADHELDTWDYSFKDLTATVQFKSMQLSFLHTDLQGCKEFQAKLMNARAIF
GTARIPADNLINALIDAGYKLVKTEVNRPSTPVTIRDPWQSGPIAMLNNSDKRLMSDMHN
IPCGGVVSNTQSYKFGEASSVDEWNKAGVTMMSFAKDRGAQEDSGVSRNSYTIRLSNPSK
EGELEEMLTKVFEAIDADKARGR
>JOHFDMOO_00176 hypothetical protein
MEILFLVILVASLVAVLGLVVCCSSLNTKNLELISENQILNRELKQHNIAARKLLDKLEN
K
>JOHFDMOO_00177 hypothetical protein
MEYVLIILLIALVFAINTAVRKTRYANQIIDDTVKLRREVSVLKQQREVLKLFVAQGSQE
HKAEDFIEYLKRYMGIK
>JOHFDMOO_00178 hypothetical protein
MRDKINELLYEESLQFPINRFTKSDGSINRTKLKQLHPDFQQDALNLIFIRRAVEAHGKF
FGYERVKYRTMQQQVEIYCPDHDGYFLQTARSHLEGHGCRLCAHKVVTRLTEYGVYTVPA
PFHKFVVDGEHIIWYNKDQKLKQELKKDGVRSLVKPISSTLPQTVQDDVGKE
>JOHFDMOO_00179 hypothetical protein
MTQKKNPVLEQMKQLEKQIEEGSVDGQSIVNHAFDLTVGCANPLVAGETADILGLLMAVG
QLIEITQEELDNDEEVTVHDVLGALDLIVNAYAYKRRHSIDEYLVSREITESLLETADMA
LNGKQLH
>JOHFDMOO_00180 hypothetical protein
MTALQRLQNYWFDDQFNDLFIQLFVETNGRFNYRFFNTFHETKFSHTEINAAIQDLTGSK
VIPYRDVDFAPDCFGFELFKKAYKFGKFEDARHWVHDFWYNTDIVPSRVLIFNWIAKQHP
PKAQSAFLPTDTGNLYHDTKEKSSARADEAVGEAD
>JOHFDMOO_00181 hypothetical protein
MINFYNPNLQKATWDYFIILPAFTLSYAIINIMYQEAGWTVQDFHISQTLPFMYEGVIAA
INGVRK
>JOHFDMOO_00182 hypothetical protein
MKLNFSELTLLDEFLGFVTERGFINVDHQTLEVLQSIQNKTKIDLEDLWRPLSELTPLNM
KVIVKNIQSGEEREMVRRELASSYSPEFVLLEHDDEPEPLWTKDYVWRLP
>JOHFDMOO_00183 hypothetical protein
MMLIILAFYLVIVGILVTKYHTWTPKNIGKVALFVLPVPIIIVAMLFTMLAGKVTKTDVK
RIVDELQQSSDLIEDILKDEA
>JOHFDMOO_00184 hypothetical protein
MITEILIGLLVLTTLAAIGGIIGILNASKNMEAMKATNNALWEKYIAAEKDIEDTQRRSD
LLKEKLKNVEALVGNTKLPIKVLRAQVITEIKK
>JOHFDMOO_00185 hypothetical protein
MEAKLAILVVVLAFQAMVLGFIHGKVSHLEDSVKELKVEMCKNIPDNEKCRST
>JOHFDMOO_00186 hypothetical protein
MENMTKTEMANVLAILLDMQGFEGQLMKMSIPAMKKMYDSLNKNAMAFNLAKQEARFAKE
HQATAERRAASFEREVKQLKGKK
>JOHFDMOO_00187 hypothetical protein
MQKIDKALLIATADKFEQVKATFKAVFQSYVQDRSNPISERLMMWECFTCNALLISDYRG
EVSEELQEIFINEDTPRYQLVNFQDIAEQVIPDDLWDKYYGDPEEDGMEPEKCIELICKD
YPEIAEKFELVFASEFSGFVNDW
>JOHFDMOO_00188 hypothetical protein
MKVKFWSDLHLDHPGTLRFRPWFKNMKEHDEYILDTLSKHIGKRTKLVLLGDIAVGREGL
AKLKSVIHNVPNQLIMGNHDAERQGLRIKDLVDVYDDIQALGKQTGGGKKFWLSHCPLHE
AELRGKLNIHGHVHTNSVRDPHYINVSFEMSKTPIPLEDIVSGKFTSYDKVVNCTTGEVL
QIGEDVAAVLRGDINV
>JOHFDMOO_00189 hypothetical protein
MKRLLLLSVLILAGCDSYDDNMRFTAEDTKHLCDVAGGELDYSSIQIGLTKGIFYDSYTI
TSTCVRNK
