# Supplementary material for: Natural Occurrence of Escherichia coli-Infecting Bacteriophages in Clinical Samples
Source: Front Microbiol. 2019 Oct 31;10:2484. doi: 10.3389/fmicb.2019.02484 (PMC6834657; doi:10.3389/fmicb.2019.02484)
Supplement: Supplementary file 4 [file Table_4.XLSX]

## Sheet: 2004IV
locus_tag	ftype	length_bp	product	vB_EcoS-2862I	vB_EcoS-2862II	vB_EcoS-2862V	vB_EcoS-26020I	vB_EcoS-26020III	vB_EcoS-26020V	vB_EcoS-12469III	vB_EcoS-12210I	vB_EcoS-12210III	vB_EcoS-2005III	vB_EcoS-2005IV	vB_EcoS-26046IV	vB_EcoS-26046V	vB_EcoS-2006III	vB_EcoS-2006IV	vB_EcoS-2004III	vB_EcoS-25988I	vB_EcoS-25988IV	vB_EcoS-26046II	vB_EcoS-26174I	vB_EcoS-26174II	vB_EcoS-26047I	vB_EcoS-26047II	vB_EcoS-12397I	vB_EcoS-12397II	vB_EcoS-12397III	vB_EcoS-12397IV	vB_EcoS-12469I	vB_EcoS-2006V	vB_EcoS-26020IV	vB_EcoS-2862IV	vB_EcoS-2862III	vB_EcoS-26020II	Homologue
AOGNBOCH_00001	CDS	864	DNA primase	HFICEDHN_00004 (927 bp)	IONHCEJP_00029 (927 bp)	HDCBNGGH_00047 (927 bp)	PKDAMLED_00061 (927 bp)	NCMPIKMN_00056 (927 bp)	KPAAICLH_00002 (927 bp)	EGEGIJLH_00002 (927 bp)	OKDFICHP_00064 (927 bp)	EPENGAHN_00040 (927 bp)	CLPKPNBI_00004 (927 bp)	IMPJOOJJ_00033 (927 bp)	CEJOMBAJ_00021 (927 bp)	NAHDABIH_00003 (927 bp)	NBELCKLH_00045 (927 bp)	EJMOIKCB_00014 (927 bp)	JNILNBCM_00067 (927 bp)	MOPGABKB_00016 (927 bp)	NDLKDOFI_00017 (927 bp)	MAFNIEMF_00021 (927 bp)	HKAGGBBM_00010 (927 bp)	CICKNBIB_00062 (927 bp)	LHBEIOIL_00008 (927 bp)	AEPMKAFD_00029 (927 bp)	LNEMGHCG_00061 (927 bp)	AKDFDEBO_00043 (927 bp)	BFFAFCJP_00029 (927 bp)	OAJGMMKP_00036 (927 bp)	PCBGKBDD_00030 (927 bp)	ACIGJGHJ_00051 (927 bp)	PCDCNKDG_00028 (927 bp)	PEIPCOFG_00039 (927 bp)	PEMLKDPB_00029	COMCHNHJ_00042 (927 bp)
AOGNBOCH_00002	CDS	2370	Tail fiber	HFICEDHN_00005	IONHCEJP_00028	HDCBNGGH_00046	PKDAMLED_00062	NCMPIKMN_00057	KPAAICLH_00003	EGEGIJLH_00003	OKDFICHP_00065	EPENGAHN_00039	CLPKPNBI_00003	IMPJOOJJ_00032	CEJOMBAJ_00022	NAHDABIH_00004	NBELCKLH_00044	EJMOIKCB_00013	JNILNBCM_00001 (1470 bp)	MOPGABKB_00017	NDLKDOFI_00016	MAFNIEMF_00022	HKAGGBBM_00009	CICKNBIB_00063	LHBEIOIL_00007	AEPMKAFD_00028	LNEMGHCG_00062	AKDFDEBO_00044	BFFAFCJP_00030	OAJGMMKP_00035	PCBGKBDD_00029	ACIGJGHJ_00050	PCDCNKDG_00029	PEIPCOFG_00038	PEMLKDPB_00028	COMCHNHJ_00043
AOGNBOCH_00003	CDS	426	putative single-stranded DNA binding protein	HFICEDHN_00006	IONHCEJP_00027	HDCBNGGH_00045	PKDAMLED_00063	NCMPIKMN_00058	KPAAICLH_00004	EGEGIJLH_00004	OKDFICHP_00066	EPENGAHN_00038	CLPKPNBI_00002	IMPJOOJJ_00031	CEJOMBAJ_00023	NAHDABIH_00005	NBELCKLH_00043	EJMOIKCB_00012	JNILNBCM_00002	MOPGABKB_00018	NDLKDOFI_00015	MAFNIEMF_00023	HKAGGBBM_00008	CICKNBIB_00064	LHBEIOIL_00006	AEPMKAFD_00027	LNEMGHCG_00063	AKDFDEBO_00045	BFFAFCJP_00031	OAJGMMKP_00034	PCBGKBDD_00028	ACIGJGHJ_00049	PCDCNKDG_00030	PEIPCOFG_00037	PEMLKDPB_00027	COMCHNHJ_00044
AOGNBOCH_00004	CDS	651	putative recombination protein	HFICEDHN_00007	IONHCEJP_00026	HDCBNGGH_00044	PKDAMLED_00064	NCMPIKMN_00059	KPAAICLH_00005	EGEGIJLH_00005	-	EPENGAHN_00037	CLPKPNBI_00001	IMPJOOJJ_00030	CEJOMBAJ_00024	NAHDABIH_00006	NBELCKLH_00042	EJMOIKCB_00011	JNILNBCM_00003	MOPGABKB_00019	NDLKDOFI_00014	MAFNIEMF_00024	HKAGGBBM_00007	CICKNBIB_00065	LHBEIOIL_00005	AEPMKAFD_00026	LNEMGHCG_00064	AKDFDEBO_00046	BFFAFCJP_00032	OAJGMMKP_00033	PCBGKBDD_00027	ACIGJGHJ_00048	PCDCNKDG_00031	PEIPCOFG_00036	PEMLKDPB_00026	COMCHNHJ_00045
AOGNBOCH_00005	CDS	966	putative exodeoxyribonuclease VIII (RecE)	HFICEDHN_00008	IONHCEJP_00025	HDCBNGGH_00043	PKDAMLED_00065	NCMPIKMN_00060	KPAAICLH_00006	EGEGIJLH_00006	OKDFICHP_00001	EPENGAHN_00036	CLPKPNBI_00067	IMPJOOJJ_00029	CEJOMBAJ_00025	NAHDABIH_00007	NBELCKLH_00041	EJMOIKCB_00010	JNILNBCM_00004	MOPGABKB_00020	NDLKDOFI_00013	MAFNIEMF_00025	HKAGGBBM_00006	CICKNBIB_00066	LHBEIOIL_00004	AEPMKAFD_00025	LNEMGHCG_00065	AKDFDEBO_00047	BFFAFCJP_00033	OAJGMMKP_00032	PCBGKBDD_00026	ACIGJGHJ_00047	PCDCNKDG_00032	PEIPCOFG_00035	PEMLKDPB_00025	COMCHNHJ_00046
AOGNBOCH_00006	CDS	198	hypothetical phage protein	HFICEDHN_00009	IONHCEJP_00024	HDCBNGGH_00042	PKDAMLED_00066	NCMPIKMN_00061	KPAAICLH_00007	EGEGIJLH_00007	OKDFICHP_00002	EPENGAHN_00035	CLPKPNBI_00066	IMPJOOJJ_00028	CEJOMBAJ_00026	NAHDABIH_00008	NBELCKLH_00040	EJMOIKCB_00009	JNILNBCM_00005	MOPGABKB_00021	NDLKDOFI_00012	MAFNIEMF_00026	HKAGGBBM_00005	CICKNBIB_00067	LHBEIOIL_00003	AEPMKAFD_00024	LNEMGHCG_00066	AKDFDEBO_00048	BFFAFCJP_00034	OAJGMMKP_00031	PCBGKBDD_00025	ACIGJGHJ_00046	PCDCNKDG_00033	PEIPCOFG_00034	PEMLKDPB_00024	COMCHNHJ_00047	ACG-M12_0042, Escherichia phage vB_Eco_ACG-M12, NC_019404
AOGNBOCH_00007	CDS	195	hypothetical phage protein	HFICEDHN_00010	IONHCEJP_00023	HDCBNGGH_00041	PKDAMLED_00067	NCMPIKMN_00062	KPAAICLH_00008	EGEGIJLH_00008	OKDFICHP_00003	EPENGAHN_00034	CLPKPNBI_00065	IMPJOOJJ_00027	CEJOMBAJ_00027	NAHDABIH_00009	NBELCKLH_00039	EJMOIKCB_00008	JNILNBCM_00006	MOPGABKB_00022	NDLKDOFI_00011	MAFNIEMF_00027	HKAGGBBM_00004	CICKNBIB_00001	LHBEIOIL_00002	AEPMKAFD_00023	LNEMGHCG_00067	AKDFDEBO_00049	BFFAFCJP_00035	OAJGMMKP_00030	PCBGKBDD_00024	ACIGJGHJ_00045	PCDCNKDG_00034	PEIPCOFG_00033	PEMLKDPB_00023	COMCHNHJ_00048 (330 bp)	ACG-M12_0041, Escherichia phage vB_Eco_ACG-M12, NC_019404
AOGNBOCH_00008	CDS	330	hypothetical protein	HFICEDHN_00011	IONHCEJP_00022	HDCBNGGH_00040	PKDAMLED_00001	NCMPIKMN_00063	KPAAICLH_00009	EGEGIJLH_00009	OKDFICHP_00004	EPENGAHN_00033	CLPKPNBI_00064	IMPJOOJJ_00026	CEJOMBAJ_00028	NAHDABIH_00010	NBELCKLH_00038	EJMOIKCB_00007	JNILNBCM_00007	MOPGABKB_00023	NDLKDOFI_00010	MAFNIEMF_00028	HKAGGBBM_00003	CICKNBIB_00002	LHBEIOIL_00001	AEPMKAFD_00022	LNEMGHCG_00001	AKDFDEBO_00050	BFFAFCJP_00036	OAJGMMKP_00029	PCBGKBDD_00023	ACIGJGHJ_00044	PCDCNKDG_00035	PEIPCOFG_00032	PEMLKDPB_00022	COMCHNHJ_00049
AOGNBOCH_00009	CDS	648	DNA-binding protein	HFICEDHN_00012	IONHCEJP_00021	HDCBNGGH_00039	PKDAMLED_00002	NCMPIKMN_00064	KPAAICLH_00010	EGEGIJLH_00010	OKDFICHP_00005	EPENGAHN_00032	CLPKPNBI_00063	IMPJOOJJ_00025	CEJOMBAJ_00029	NAHDABIH_00011	NBELCKLH_00037	EJMOIKCB_00006	JNILNBCM_00008	MOPGABKB_00024	NDLKDOFI_00009	MAFNIEMF_00029	HKAGGBBM_00002	CICKNBIB_00003	-	AEPMKAFD_00021	LNEMGHCG_00002	AKDFDEBO_00051	BFFAFCJP_00037	OAJGMMKP_00028	PCBGKBDD_00022	ACIGJGHJ_00043	PCDCNKDG_00036	PEIPCOFG_00031	PEMLKDPB_00021	COMCHNHJ_00050
AOGNBOCH_00010	CDS	231	putative phage lipoprotein	HFICEDHN_00013	IONHCEJP_00020	HDCBNGGH_00038	PKDAMLED_00003	NCMPIKMN_00065	KPAAICLH_00011	EGEGIJLH_00011	OKDFICHP_00006	EPENGAHN_00031	CLPKPNBI_00062	IMPJOOJJ_00024	CEJOMBAJ_00030	NAHDABIH_00012	NBELCKLH_00036	EJMOIKCB_00005	JNILNBCM_00009	MOPGABKB_00025	NDLKDOFI_00008	MAFNIEMF_00030	HKAGGBBM_00001	CICKNBIB_00004	LHBEIOIL_00066	AEPMKAFD_00020	LNEMGHCG_00003	AKDFDEBO_00052	BFFAFCJP_00038	OAJGMMKP_00027	PCBGKBDD_00021	ACIGJGHJ_00042	PCDCNKDG_00037	PEIPCOFG_00030	PEMLKDPB_00020	COMCHNHJ_00051
AOGNBOCH_00011	CDS	936	hypothetical phage protein	HFICEDHN_00014	IONHCEJP_00019	HDCBNGGH_00037	PKDAMLED_00004	NCMPIKMN_00066	KPAAICLH_00012	EGEGIJLH_00012	OKDFICHP_00007	EPENGAHN_00030	CLPKPNBI_00061	IMPJOOJJ_00023	CEJOMBAJ_00031	NAHDABIH_00013	NBELCKLH_00035	EJMOIKCB_00004	JNILNBCM_00010	MOPGABKB_00026	NDLKDOFI_00007	MAFNIEMF_00031	-	CICKNBIB_00005	LHBEIOIL_00065	AEPMKAFD_00019	LNEMGHCG_00004	AKDFDEBO_00053	BFFAFCJP_00039	OAJGMMKP_00026	PCBGKBDD_00020	ACIGJGHJ_00041	PCDCNKDG_00038	PEIPCOFG_00029	PEMLKDPB_00019	COMCHNHJ_00052	HK578_023, Escherichia phage HK578, NC_019724
AOGNBOCH_00012	CDS	3372	putative tail fiber protein	HFICEDHN_00015	IONHCEJP_00018	HDCBNGGH_00036	PKDAMLED_00005	NCMPIKMN_00067 (2364 bp)	KPAAICLH_00013	EGEGIJLH_00013	OKDFICHP_00008	EPENGAHN_00029	CLPKPNBI_00060	IMPJOOJJ_00022	CEJOMBAJ_00032	NAHDABIH_00014	NBELCKLH_00034	EJMOIKCB_00003	JNILNBCM_00011	MOPGABKB_00027	NDLKDOFI_00006	MAFNIEMF_00032	HKAGGBBM_00066	CICKNBIB_00006	LHBEIOIL_00064	AEPMKAFD_00018	LNEMGHCG_00005	AKDFDEBO_00054	BFFAFCJP_00040	OAJGMMKP_00025	PCBGKBDD_00019	ACIGJGHJ_00040	PCDCNKDG_00039	PEIPCOFG_00028	PEMLKDPB_00018	COMCHNHJ_00053
AOGNBOCH_00013	CDS	573	putative tail assembly protein	HFICEDHN_00016	IONHCEJP_00017	HDCBNGGH_00035	PKDAMLED_00006	NCMPIKMN_00001	KPAAICLH_00014	EGEGIJLH_00014	OKDFICHP_00009	EPENGAHN_00028	CLPKPNBI_00059	IMPJOOJJ_00021	CEJOMBAJ_00033	NAHDABIH_00015	NBELCKLH_00033	EJMOIKCB_00002	JNILNBCM_00012	MOPGABKB_00028	NDLKDOFI_00005	MAFNIEMF_00033	HKAGGBBM_00065	CICKNBIB_00007	LHBEIOIL_00063	AEPMKAFD_00017	LNEMGHCG_00006	AKDFDEBO_00055	BFFAFCJP_00041	OAJGMMKP_00024	PCBGKBDD_00018	ACIGJGHJ_00039	PCDCNKDG_00040	PEIPCOFG_00027	PEMLKDPB_00017	COMCHNHJ_00054
AOGNBOCH_00014	CDS	759	putative minor tail protein	HFICEDHN_00017	IONHCEJP_00016	HDCBNGGH_00034	PKDAMLED_00007	NCMPIKMN_00002	KPAAICLH_00015	EGEGIJLH_00015	OKDFICHP_00010	EPENGAHN_00027	CLPKPNBI_00058	IMPJOOJJ_00020	CEJOMBAJ_00034	NAHDABIH_00016	NBELCKLH_00032	EJMOIKCB_00001	JNILNBCM_00013	MOPGABKB_00029	NDLKDOFI_00004	MAFNIEMF_00034	HKAGGBBM_00064	CICKNBIB_00008	LHBEIOIL_00062	AEPMKAFD_00016	LNEMGHCG_00007	AKDFDEBO_00056	BFFAFCJP_00042	OAJGMMKP_00023	PCBGKBDD_00017	ACIGJGHJ_00038	PCDCNKDG_00041	PEIPCOFG_00026	PEMLKDPB_00016	COMCHNHJ_00055
AOGNBOCH_00015	CDS	756	Tail tip protein L	HFICEDHN_00018	IONHCEJP_00015	HDCBNGGH_00033	PKDAMLED_00008	NCMPIKMN_00003	KPAAICLH_00016	EGEGIJLH_00016	OKDFICHP_00011	EPENGAHN_00026	CLPKPNBI_00057	IMPJOOJJ_00019	CEJOMBAJ_00035	NAHDABIH_00017	NBELCKLH_00031	EJMOIKCB_00067	JNILNBCM_00014	MOPGABKB_00030	NDLKDOFI_00003	MAFNIEMF_00035	HKAGGBBM_00063	CICKNBIB_00009	LHBEIOIL_00061	AEPMKAFD_00015	LNEMGHCG_00008	AKDFDEBO_00057	BFFAFCJP_00043	OAJGMMKP_00022	PCBGKBDD_00016	ACIGJGHJ_00037	PCDCNKDG_00042	PEIPCOFG_00025	PEMLKDPB_00015	COMCHNHJ_00056
AOGNBOCH_00016	CDS	351	putative minor tail protein	HFICEDHN_00019	IONHCEJP_00014	HDCBNGGH_00032	PKDAMLED_00009	NCMPIKMN_00004	KPAAICLH_00017	EGEGIJLH_00017	OKDFICHP_00012	EPENGAHN_00025	CLPKPNBI_00056	IMPJOOJJ_00018	CEJOMBAJ_00036	NAHDABIH_00018	NBELCKLH_00030	EJMOIKCB_00066	JNILNBCM_00015	MOPGABKB_00031	NDLKDOFI_00002	MAFNIEMF_00036	HKAGGBBM_00062	CICKNBIB_00010	LHBEIOIL_00060	AEPMKAFD_00014	LNEMGHCG_00009	AKDFDEBO_00058	BFFAFCJP_00044	OAJGMMKP_00021	PCBGKBDD_00015	ACIGJGHJ_00036	PCDCNKDG_00043	PEIPCOFG_00024	PEMLKDPB_00014	COMCHNHJ_00057
AOGNBOCH_00017	CDS	2976	tail tape measure protein	HFICEDHN_00020	IONHCEJP_00013	HDCBNGGH_00031	PKDAMLED_00010	NCMPIKMN_00005	KPAAICLH_00018	EGEGIJLH_00018	OKDFICHP_00013	EPENGAHN_00024	CLPKPNBI_00055	IMPJOOJJ_00017	CEJOMBAJ_00037	NAHDABIH_00019	NBELCKLH_00029	EJMOIKCB_00065	JNILNBCM_00016	MOPGABKB_00032	NDLKDOFI_00001 (2778 bp)	MAFNIEMF_00037	HKAGGBBM_00061	CICKNBIB_00011	LHBEIOIL_00059	AEPMKAFD_00013	LNEMGHCG_00010	AKDFDEBO_00059	BFFAFCJP_00045	OAJGMMKP_00020	PCBGKBDD_00014	ACIGJGHJ_00035	PCDCNKDG_00044	PEIPCOFG_00023	PEMLKDPB_00013	COMCHNHJ_00058
AOGNBOCH_00018	CDS	312	hypothetical phage protein	HFICEDHN_00021	IONHCEJP_00012	HDCBNGGH_00030	PKDAMLED_00011	NCMPIKMN_00006	KPAAICLH_00019	EGEGIJLH_00019	OKDFICHP_00014	EPENGAHN_00023	CLPKPNBI_00054	IMPJOOJJ_00016	CEJOMBAJ_00038	NAHDABIH_00020	NBELCKLH_00028	EJMOIKCB_00064	JNILNBCM_00017	MOPGABKB_00033	NDLKDOFI_00067	MAFNIEMF_00038	HKAGGBBM_00060	CICKNBIB_00012	LHBEIOIL_00058	AEPMKAFD_00012	LNEMGHCG_00011	AKDFDEBO_00060	BFFAFCJP_00046	OAJGMMKP_00019	PCBGKBDD_00013	ACIGJGHJ_00034	PCDCNKDG_00045	PEIPCOFG_00022	PEMLKDPB_00012	COMCHNHJ_00059	DUF1799, Escherichia phage vB_EcoS-IME253, KX130960
AOGNBOCH_00019	CDS	315	tail assembly chaperone	HFICEDHN_00022	IONHCEJP_00011	HDCBNGGH_00029	PKDAMLED_00012	NCMPIKMN_00007	KPAAICLH_00020	EGEGIJLH_00020	OKDFICHP_00015	EPENGAHN_00022	CLPKPNBI_00053	IMPJOOJJ_00015	CEJOMBAJ_00039	NAHDABIH_00021	NBELCKLH_00027	EJMOIKCB_00063	JNILNBCM_00018	MOPGABKB_00034	NDLKDOFI_00066	MAFNIEMF_00039	HKAGGBBM_00059	CICKNBIB_00013	LHBEIOIL_00057	AEPMKAFD_00011	LNEMGHCG_00012	AKDFDEBO_00061	BFFAFCJP_00047	OAJGMMKP_00018	PCBGKBDD_00012	ACIGJGHJ_00033	PCDCNKDG_00046	PEIPCOFG_00021	PEMLKDPB_00011	COMCHNHJ_00060
AOGNBOCH_00020	CDS	249	hypothetical phage protein	HFICEDHN_00023	IONHCEJP_00010	HDCBNGGH_00028	PKDAMLED_00013	NCMPIKMN_00008	KPAAICLH_00021	EGEGIJLH_00021	OKDFICHP_00016	EPENGAHN_00021	CLPKPNBI_00052	IMPJOOJJ_00014	CEJOMBAJ_00040	NAHDABIH_00022	NBELCKLH_00026	EJMOIKCB_00062	JNILNBCM_00019	MOPGABKB_00035	NDLKDOFI_00065	MAFNIEMF_00040	HKAGGBBM_00058	CICKNBIB_00014	LHBEIOIL_00056	AEPMKAFD_00010	LNEMGHCG_00013	AKDFDEBO_00062	BFFAFCJP_00048	OAJGMMKP_00017	PCBGKBDD_00011	ACIGJGHJ_00032	PCDCNKDG_00047	PEIPCOFG_00020	PEMLKDPB_00010	COMCHNHJ_00061	QAU04426, Enterobacteria phage vB_EcoS_IME542, MK372342
AOGNBOCH_00021	CDS	657	major tail protein	HFICEDHN_00024	IONHCEJP_00009	HDCBNGGH_00027	PKDAMLED_00014	NCMPIKMN_00009	KPAAICLH_00022	EGEGIJLH_00022	OKDFICHP_00017	EPENGAHN_00020	CLPKPNBI_00051	IMPJOOJJ_00013	CEJOMBAJ_00041	NAHDABIH_00023	NBELCKLH_00025	EJMOIKCB_00061	JNILNBCM_00020	MOPGABKB_00036	NDLKDOFI_00064	MAFNIEMF_00041	HKAGGBBM_00057	CICKNBIB_00015	LHBEIOIL_00055	AEPMKAFD_00009	LNEMGHCG_00014	AKDFDEBO_00063	BFFAFCJP_00049	OAJGMMKP_00016	PCBGKBDD_00010	ACIGJGHJ_00031	PCDCNKDG_00048	PEIPCOFG_00019	PEMLKDPB_00009	COMCHNHJ_00062
AOGNBOCH_00022	CDS	402	hypothetical phage protein	HFICEDHN_00025	IONHCEJP_00008	HDCBNGGH_00026	PKDAMLED_00015	NCMPIKMN_00010	KPAAICLH_00023	EGEGIJLH_00023	OKDFICHP_00018	EPENGAHN_00019	CLPKPNBI_00050	IMPJOOJJ_00012	CEJOMBAJ_00042	NAHDABIH_00024	NBELCKLH_00024	EJMOIKCB_00060	JNILNBCM_00021	MOPGABKB_00037	NDLKDOFI_00063	MAFNIEMF_00042	HKAGGBBM_00056	CICKNBIB_00016	LHBEIOIL_00054	AEPMKAFD_00008	LNEMGHCG_00015	AKDFDEBO_00064	BFFAFCJP_00050	OAJGMMKP_00015	PCBGKBDD_00009	ACIGJGHJ_00030	PCDCNKDG_00049	PEIPCOFG_00018	PEMLKDPB_00008	COMCHNHJ_00063	DUF4128, Escherichia phage vB_EcoS-IME253, KX130960
AOGNBOCH_00023	CDS	450	hypothetical phage protein	HFICEDHN_00026	IONHCEJP_00007	HDCBNGGH_00025	PKDAMLED_00016	NCMPIKMN_00011	KPAAICLH_00024	EGEGIJLH_00024	OKDFICHP_00019	EPENGAHN_00018	CLPKPNBI_00049	IMPJOOJJ_00011	CEJOMBAJ_00043	NAHDABIH_00025	NBELCKLH_00023	EJMOIKCB_00059	JNILNBCM_00022	MOPGABKB_00038	NDLKDOFI_00062	MAFNIEMF_00043	HKAGGBBM_00055	CICKNBIB_00017	LHBEIOIL_00053	AEPMKAFD_00007	LNEMGHCG_00016	AKDFDEBO_00065	BFFAFCJP_00051	OAJGMMKP_00014	PCBGKBDD_00008	ACIGJGHJ_00029	PCDCNKDG_00050	PEIPCOFG_00017	PEMLKDPB_00007	COMCHNHJ_00064	APU93245, Escherichia phage vB_EcoS-IME253, KX130960
AOGNBOCH_00024	CDS	372	hypothetical phage protein	HFICEDHN_00027	IONHCEJP_00006	HDCBNGGH_00024	PKDAMLED_00017	NCMPIKMN_00012	KPAAICLH_00025	EGEGIJLH_00025	OKDFICHP_00020	EPENGAHN_00017	CLPKPNBI_00048	IMPJOOJJ_00010	CEJOMBAJ_00044	NAHDABIH_00026	NBELCKLH_00022	EJMOIKCB_00058	JNILNBCM_00023	MOPGABKB_00039	NDLKDOFI_00061	MAFNIEMF_00044	HKAGGBBM_00054	CICKNBIB_00018	LHBEIOIL_00052	AEPMKAFD_00006	LNEMGHCG_00017	AKDFDEBO_00066 (384 bp)	BFFAFCJP_00052	OAJGMMKP_00013	PCBGKBDD_00007	ACIGJGHJ_00028	PCDCNKDG_00051	PEIPCOFG_00016	PEMLKDPB_00006	COMCHNHJ_00065 (384 bp)	rtp30, Escherichia virus Rtp, NC_007603
AOGNBOCH_00025	CDS	402	hypothetical phage protein	HFICEDHN_00028	IONHCEJP_00005	HDCBNGGH_00023	PKDAMLED_00018	NCMPIKMN_00013	KPAAICLH_00026	EGEGIJLH_00026	OKDFICHP_00021	EPENGAHN_00016	CLPKPNBI_00047	IMPJOOJJ_00009	CEJOMBAJ_00045	NAHDABIH_00027	NBELCKLH_00021	EJMOIKCB_00057	JNILNBCM_00024	MOPGABKB_00040	NDLKDOFI_00060	MAFNIEMF_00045	HKAGGBBM_00053	CICKNBIB_00019	LHBEIOIL_00051	AEPMKAFD_00005	LNEMGHCG_00018	-	BFFAFCJP_00053	OAJGMMKP_00012	PCBGKBDD_00006	ACIGJGHJ_00027	PCDCNKDG_00052	PEIPCOFG_00015	PEMLKDPB_00005	COMCHNHJ_00066	rtp29, Escherichia virus Rtp, NC_007603
AOGNBOCH_00026	CDS	246	hypothetical phage protein	HFICEDHN_00029	IONHCEJP_00004	HDCBNGGH_00022	PKDAMLED_00019	NCMPIKMN_00014	KPAAICLH_00027	EGEGIJLH_00027	OKDFICHP_00022	EPENGAHN_00015	CLPKPNBI_00046	IMPJOOJJ_00008	CEJOMBAJ_00046	NAHDABIH_00028	NBELCKLH_00020	EJMOIKCB_00056	JNILNBCM_00025	MOPGABKB_00041	NDLKDOFI_00059	MAFNIEMF_00046	HKAGGBBM_00052	CICKNBIB_00020	LHBEIOIL_00050	AEPMKAFD_00004	LNEMGHCG_00019	AKDFDEBO_00001	BFFAFCJP_00054	OAJGMMKP_00011	PCBGKBDD_00005	ACIGJGHJ_00026	PCDCNKDG_00053	PEIPCOFG_00014	PEMLKDPB_00004	COMCHNHJ_00067	rtp28, Escherichia virus Rtp, NC_007603
AOGNBOCH_00027	CDS	945	major capsid protein	HFICEDHN_00030	IONHCEJP_00003	HDCBNGGH_00021	PKDAMLED_00020	NCMPIKMN_00015	KPAAICLH_00028	EGEGIJLH_00028	OKDFICHP_00023	EPENGAHN_00014	CLPKPNBI_00045	IMPJOOJJ_00007	CEJOMBAJ_00047	NAHDABIH_00029	NBELCKLH_00019	EJMOIKCB_00055	JNILNBCM_00026	MOPGABKB_00042	NDLKDOFI_00058	MAFNIEMF_00047	HKAGGBBM_00051	CICKNBIB_00021	LHBEIOIL_00049	AEPMKAFD_00003	LNEMGHCG_00020	AKDFDEBO_00002	BFFAFCJP_00055	OAJGMMKP_00010	PCBGKBDD_00004	ACIGJGHJ_00025	PCDCNKDG_00054	PEIPCOFG_00013	PEMLKDPB_00003	COMCHNHJ_00068 (504 bp)
AOGNBOCH_00028	CDS	510	hypothetical phage protein	HFICEDHN_00031	IONHCEJP_00002	HDCBNGGH_00020	PKDAMLED_00021	NCMPIKMN_00016	KPAAICLH_00029	EGEGIJLH_00029	OKDFICHP_00024	EPENGAHN_00013	CLPKPNBI_00044	IMPJOOJJ_00006	CEJOMBAJ_00048	NAHDABIH_00030	NBELCKLH_00018	EJMOIKCB_00054	JNILNBCM_00027	MOPGABKB_00043	NDLKDOFI_00057	MAFNIEMF_00048	HKAGGBBM_00050	CICKNBIB_00022	LHBEIOIL_00048	AEPMKAFD_00002	LNEMGHCG_00021	AKDFDEBO_00003	BFFAFCJP_00056	OAJGMMKP_00009	PCBGKBDD_00003	ACIGJGHJ_00024	PCDCNKDG_00055	PEIPCOFG_00012	PEMLKDPB_00002	COMCHNHJ_00001	ACG-M12_0019, Escherichia phage vB_Eco_ACG-M12, NC_019404
AOGNBOCH_00029	CDS	1089	putative prohead protease	HFICEDHN_00032	IONHCEJP_00001	HDCBNGGH_00019	PKDAMLED_00022	NCMPIKMN_00017	KPAAICLH_00030	EGEGIJLH_00030	OKDFICHP_00025	EPENGAHN_00012	CLPKPNBI_00043	IMPJOOJJ_00005	CEJOMBAJ_00049	NAHDABIH_00031	NBELCKLH_00017	EJMOIKCB_00053	JNILNBCM_00028	MOPGABKB_00044	NDLKDOFI_00056	MAFNIEMF_00049	HKAGGBBM_00049	CICKNBIB_00023	LHBEIOIL_00047	AEPMKAFD_00001 (894 bp)	LNEMGHCG_00022	AKDFDEBO_00004	BFFAFCJP_00057	OAJGMMKP_00008	PCBGKBDD_00002	ACIGJGHJ_00023	PCDCNKDG_00056	PEIPCOFG_00011	PEMLKDPB_00001 (753 bp)	COMCHNHJ_00002
AOGNBOCH_00030	CDS	729	putative phage head morphogenesis protein	HFICEDHN_00033	IONHCEJP_00067	HDCBNGGH_00018	PKDAMLED_00023	NCMPIKMN_00018	KPAAICLH_00031	EGEGIJLH_00031	OKDFICHP_00026	EPENGAHN_00011	CLPKPNBI_00042	IMPJOOJJ_00004	CEJOMBAJ_00050	NAHDABIH_00032	NBELCKLH_00016	EJMOIKCB_00052	JNILNBCM_00029	MOPGABKB_00045	NDLKDOFI_00055	MAFNIEMF_00050	HKAGGBBM_00048	CICKNBIB_00024	LHBEIOIL_00046	AEPMKAFD_00067	LNEMGHCG_00023	AKDFDEBO_00005	BFFAFCJP_00058	OAJGMMKP_00007	PCBGKBDD_00001 (633 bp)	ACIGJGHJ_00022	PCDCNKDG_00057	PEIPCOFG_00010	PEMLKDPB_00067	COMCHNHJ_00003
AOGNBOCH_00031	CDS	1269	putative portal protein	HFICEDHN_00034	IONHCEJP_00066	HDCBNGGH_00017	PKDAMLED_00024	NCMPIKMN_00019	KPAAICLH_00032	EGEGIJLH_00032	OKDFICHP_00027	EPENGAHN_00010	CLPKPNBI_00041	IMPJOOJJ_00003	CEJOMBAJ_00051	NAHDABIH_00033	NBELCKLH_00015	EJMOIKCB_00051	JNILNBCM_00030	MOPGABKB_00046	NDLKDOFI_00054	MAFNIEMF_00051	HKAGGBBM_00047	CICKNBIB_00025	LHBEIOIL_00045	AEPMKAFD_00066	LNEMGHCG_00024	AKDFDEBO_00006	BFFAFCJP_00059	OAJGMMKP_00006	PCBGKBDD_00067	ACIGJGHJ_00021	PCDCNKDG_00058	PEIPCOFG_00009	PEMLKDPB_00066	COMCHNHJ_00004
AOGNBOCH_00032	CDS	1575	terminase large subunit	HFICEDHN_00035	IONHCEJP_00065	HDCBNGGH_00016	PKDAMLED_00025	NCMPIKMN_00020	KPAAICLH_00033	EGEGIJLH_00033	OKDFICHP_00028	EPENGAHN_00009	CLPKPNBI_00040	IMPJOOJJ_00002	CEJOMBAJ_00052	NAHDABIH_00034	NBELCKLH_00014	EJMOIKCB_00050	JNILNBCM_00031	MOPGABKB_00047	NDLKDOFI_00053	MAFNIEMF_00052	HKAGGBBM_00046	CICKNBIB_00026	LHBEIOIL_00044	AEPMKAFD_00065	LNEMGHCG_00025	AKDFDEBO_00007	BFFAFCJP_00060	OAJGMMKP_00005	PCBGKBDD_00066	ACIGJGHJ_00020	PCDCNKDG_00059	PEIPCOFG_00008	PEMLKDPB_00065	COMCHNHJ_00005
AOGNBOCH_00033	CDS	507	terminase small subunit	HFICEDHN_00036	IONHCEJP_00064	HDCBNGGH_00015	PKDAMLED_00026	NCMPIKMN_00021	KPAAICLH_00034	EGEGIJLH_00034	OKDFICHP_00029	EPENGAHN_00008	CLPKPNBI_00039	IMPJOOJJ_00001 (432 bp)	CEJOMBAJ_00053	NAHDABIH_00035	NBELCKLH_00013	EJMOIKCB_00049	JNILNBCM_00032	MOPGABKB_00048	NDLKDOFI_00052	MAFNIEMF_00053	HKAGGBBM_00045	CICKNBIB_00027	LHBEIOIL_00043	AEPMKAFD_00064	LNEMGHCG_00026	AKDFDEBO_00008	BFFAFCJP_00061	OAJGMMKP_00004	PCBGKBDD_00065	ACIGJGHJ_00019	PCDCNKDG_00060	PEIPCOFG_00007	PEMLKDPB_00064	COMCHNHJ_00006
AOGNBOCH_00034	CDS	183	hypothetical phage protein	HFICEDHN_00037	IONHCEJP_00063	HDCBNGGH_00014	PKDAMLED_00027	NCMPIKMN_00022	KPAAICLH_00035	EGEGIJLH_00035	OKDFICHP_00030	EPENGAHN_00007	CLPKPNBI_00038	IMPJOOJJ_00067	CEJOMBAJ_00054	NAHDABIH_00036	NBELCKLH_00012	EJMOIKCB_00048	JNILNBCM_00033	MOPGABKB_00049	NDLKDOFI_00051	MAFNIEMF_00054	HKAGGBBM_00044	CICKNBIB_00028	LHBEIOIL_00042	AEPMKAFD_00063	LNEMGHCG_00027	AKDFDEBO_00009	BFFAFCJP_00062	OAJGMMKP_00003	PCBGKBDD_00064	ACIGJGHJ_00018	PCDCNKDG_00061	PEIPCOFG_00006	PEMLKDPB_00063	COMCHNHJ_00007	Orf26, Escherichia phage DTL, MG050172
AOGNBOCH_00035	tRNA	78	tRNA-Arg(tct)	HFICEDHN_00038	IONHCEJP_00062	HDCBNGGH_00013	PKDAMLED_00028	NCMPIKMN_00023	KPAAICLH_00036	EGEGIJLH_00036	OKDFICHP_00031	EPENGAHN_00006	CLPKPNBI_00037	IMPJOOJJ_00066	CEJOMBAJ_00055	NAHDABIH_00037	NBELCKLH_00011	EJMOIKCB_00047	JNILNBCM_00034	MOPGABKB_00050	NDLKDOFI_00050	MAFNIEMF_00055	HKAGGBBM_00043	CICKNBIB_00029	LHBEIOIL_00041	AEPMKAFD_00062	LNEMGHCG_00028	AKDFDEBO_00010	BFFAFCJP_00063	OAJGMMKP_00002	PCBGKBDD_00063	ACIGJGHJ_00017	PCDCNKDG_00062	PEIPCOFG_00005	PEMLKDPB_00062	COMCHNHJ_00008
AOGNBOCH_00036	CDS	240	hypothetical phage protein	HFICEDHN_00039	IONHCEJP_00061	HDCBNGGH_00012	PKDAMLED_00029	NCMPIKMN_00024	KPAAICLH_00037	EGEGIJLH_00037	OKDFICHP_00032	EPENGAHN_00005	CLPKPNBI_00036	IMPJOOJJ_00065	CEJOMBAJ_00056	NAHDABIH_00038	NBELCKLH_00010	EJMOIKCB_00046	JNILNBCM_00035	MOPGABKB_00051	NDLKDOFI_00049	MAFNIEMF_00056	HKAGGBBM_00042	CICKNBIB_00030	LHBEIOIL_00040	AEPMKAFD_00061	LNEMGHCG_00029	AKDFDEBO_00011	BFFAFCJP_00064	OAJGMMKP_00001	PCBGKBDD_00062	ACIGJGHJ_00016	PCDCNKDG_00063	PEIPCOFG_00004	PEMLKDPB_00061	COMCHNHJ_00009	Ec3a_12, Escherichia phage vB_Ecos_CEB_EC3a, KY398841
AOGNBOCH_00037	CDS	204	hypothetical protein	HFICEDHN_00040	IONHCEJP_00060	HDCBNGGH_00011	PKDAMLED_00030	NCMPIKMN_00025	KPAAICLH_00038	EGEGIJLH_00038	OKDFICHP_00033	EPENGAHN_00004	CLPKPNBI_00035	IMPJOOJJ_00064	CEJOMBAJ_00057	NAHDABIH_00039	NBELCKLH_00009	EJMOIKCB_00045	JNILNBCM_00036	MOPGABKB_00052	NDLKDOFI_00048	MAFNIEMF_00057	HKAGGBBM_00041	CICKNBIB_00031	LHBEIOIL_00039	AEPMKAFD_00060	LNEMGHCG_00030	AKDFDEBO_00012	BFFAFCJP_00065	-	PCBGKBDD_00061	ACIGJGHJ_00015	PCDCNKDG_00064	PEIPCOFG_00003	PEMLKDPB_00060	COMCHNHJ_00010 (249 bp)
AOGNBOCH_00038	CDS	144	hypothetical phage protein	HFICEDHN_00041	IONHCEJP_00059	HDCBNGGH_00010	PKDAMLED_00031	NCMPIKMN_00026	KPAAICLH_00039	EGEGIJLH_00039	OKDFICHP_00034	EPENGAHN_00003	CLPKPNBI_00034	IMPJOOJJ_00063	CEJOMBAJ_00058	NAHDABIH_00040	NBELCKLH_00008	EJMOIKCB_00044	JNILNBCM_00037	MOPGABKB_00053	NDLKDOFI_00047	MAFNIEMF_00058	HKAGGBBM_00040	CICKNBIB_00032	LHBEIOIL_00038	AEPMKAFD_00059	LNEMGHCG_00031	AKDFDEBO_00013	BFFAFCJP_00066	OAJGMMKP_00066	PCBGKBDD_00060	ACIGJGHJ_00014	PCDCNKDG_00065	PEIPCOFG_00002	PEMLKDPB_00059	COMCHNHJ_00011	APU93229, Escherichia phage vB_EcoS-IME253, KX130960
AOGNBOCH_00039	CDS	126	hypothetical phage protein	HFICEDHN_00042	IONHCEJP_00058	HDCBNGGH_00009	PKDAMLED_00032	NCMPIKMN_00027	KPAAICLH_00040	EGEGIJLH_00040	OKDFICHP_00035	EPENGAHN_00002	CLPKPNBI_00033	IMPJOOJJ_00062	CEJOMBAJ_00059	NAHDABIH_00041	NBELCKLH_00007	EJMOIKCB_00043	JNILNBCM_00038	MOPGABKB_00054	NDLKDOFI_00046	MAFNIEMF_00059	HKAGGBBM_00039	CICKNBIB_00033	LHBEIOIL_00037	AEPMKAFD_00058	LNEMGHCG_00032	AKDFDEBO_00014	BFFAFCJP_00067	OAJGMMKP_00065	PCBGKBDD_00059	ACIGJGHJ_00013	PCDCNKDG_00066	PEIPCOFG_00001	PEMLKDPB_00058	COMCHNHJ_00012	rtp12, Escherichia virus Rtp, NC_007603
AOGNBOCH_00040	CDS	444	hypothetical phage protein	HFICEDHN_00043	IONHCEJP_00057	HDCBNGGH_00008	PKDAMLED_00033	NCMPIKMN_00028	KPAAICLH_00041	EGEGIJLH_00041	OKDFICHP_00036	EPENGAHN_00001	CLPKPNBI_00032	IMPJOOJJ_00061	CEJOMBAJ_00060	NAHDABIH_00042	NBELCKLH_00006	EJMOIKCB_00042	JNILNBCM_00039	MOPGABKB_00055	NDLKDOFI_00045	MAFNIEMF_00060	HKAGGBBM_00038	CICKNBIB_00034	LHBEIOIL_00036	AEPMKAFD_00057	LNEMGHCG_00033	AKDFDEBO_00015	BFFAFCJP_00001	OAJGMMKP_00064	PCBGKBDD_00058	ACIGJGHJ_00012	-	-	PEMLKDPB_00057	COMCHNHJ_00013	QAU04407, Enterobacteria phage vB_EcoS_IME542, MK372342
AOGNBOCH_00041	CDS	144	hypothetical phage protein	HFICEDHN_00044	IONHCEJP_00056	HDCBNGGH_00007	PKDAMLED_00034	NCMPIKMN_00029	KPAAICLH_00042	EGEGIJLH_00042	OKDFICHP_00037	-	CLPKPNBI_00031	IMPJOOJJ_00060	CEJOMBAJ_00061	NAHDABIH_00043	NBELCKLH_00005	EJMOIKCB_00041	JNILNBCM_00040	MOPGABKB_00056	NDLKDOFI_00044	MAFNIEMF_00061	HKAGGBBM_00037	CICKNBIB_00035	LHBEIOIL_00035	AEPMKAFD_00056	LNEMGHCG_00034	AKDFDEBO_00016	BFFAFCJP_00002	OAJGMMKP_00063	PCBGKBDD_00057	ACIGJGHJ_00011	PCDCNKDG_00001	PEIPCOFG_00066	PEMLKDPB_00056	COMCHNHJ_00014	T1p04, Escherichia virus T1, NC_005833
AOGNBOCH_00042	CDS	228	hypothetical phage protein	HFICEDHN_00045	IONHCEJP_00055	HDCBNGGH_00006	PKDAMLED_00035	NCMPIKMN_00030	KPAAICLH_00043	EGEGIJLH_00043	OKDFICHP_00038	-	CLPKPNBI_00030	IMPJOOJJ_00059	CEJOMBAJ_00062	NAHDABIH_00044	NBELCKLH_00004	EJMOIKCB_00040	JNILNBCM_00041	MOPGABKB_00057	NDLKDOFI_00043	MAFNIEMF_00062	HKAGGBBM_00036	CICKNBIB_00036	LHBEIOIL_00034	AEPMKAFD_00055	LNEMGHCG_00035	AKDFDEBO_00017	BFFAFCJP_00003	OAJGMMKP_00062	PCBGKBDD_00056	ACIGJGHJ_00010	PCDCNKDG_00002	PEIPCOFG_00065	PEMLKDPB_00055	COMCHNHJ_00015	Orf20, Escherichia phage DTL, MG050172
AOGNBOCH_00043	CDS	261	hypothetical phage protein	HFICEDHN_00046	IONHCEJP_00054	HDCBNGGH_00005	PKDAMLED_00036	NCMPIKMN_00031	KPAAICLH_00044	EGEGIJLH_00044	OKDFICHP_00039	EPENGAHN_00065	CLPKPNBI_00029	IMPJOOJJ_00058	CEJOMBAJ_00063	NAHDABIH_00045	NBELCKLH_00003	EJMOIKCB_00039	JNILNBCM_00042	MOPGABKB_00058	NDLKDOFI_00042	MAFNIEMF_00063	HKAGGBBM_00035	CICKNBIB_00037	LHBEIOIL_00033	AEPMKAFD_00054	LNEMGHCG_00036	AKDFDEBO_00018	BFFAFCJP_00004	OAJGMMKP_00061	PCBGKBDD_00055	ACIGJGHJ_00009	PCDCNKDG_00003	PEIPCOFG_00064	PEMLKDPB_00054	COMCHNHJ_00016	rtp5, Escherichia virus Rtp, NC_007603
AOGNBOCH_00044	CDS	219	putative membrane protein	HFICEDHN_00047	IONHCEJP_00053	HDCBNGGH_00004	PKDAMLED_00037	NCMPIKMN_00032	KPAAICLH_00045	EGEGIJLH_00045	OKDFICHP_00040	EPENGAHN_00064	CLPKPNBI_00028	IMPJOOJJ_00057	CEJOMBAJ_00064	NAHDABIH_00046	NBELCKLH_00002	EJMOIKCB_00038	JNILNBCM_00043	MOPGABKB_00059	NDLKDOFI_00041	MAFNIEMF_00064	HKAGGBBM_00034	CICKNBIB_00038	LHBEIOIL_00032	AEPMKAFD_00053	LNEMGHCG_00037	AKDFDEBO_00019	BFFAFCJP_00005	OAJGMMKP_00060	PCBGKBDD_00054	ACIGJGHJ_00008	PCDCNKDG_00004	PEIPCOFG_00063	PEMLKDPB_00053	COMCHNHJ_00017
AOGNBOCH_00045	CDS	258	hypothetical phage protein	HFICEDHN_00048	IONHCEJP_00052	HDCBNGGH_00003	PKDAMLED_00038	NCMPIKMN_00033	KPAAICLH_00046	EGEGIJLH_00046	OKDFICHP_00041	EPENGAHN_00063	CLPKPNBI_00027	IMPJOOJJ_00056	CEJOMBAJ_00065	NAHDABIH_00047	NBELCKLH_00001	EJMOIKCB_00037	JNILNBCM_00044	MOPGABKB_00060	NDLKDOFI_00040	MAFNIEMF_00065	HKAGGBBM_00033	CICKNBIB_00039	LHBEIOIL_00031	AEPMKAFD_00052	LNEMGHCG_00038	AKDFDEBO_00020	BFFAFCJP_00006	OAJGMMKP_00059	PCBGKBDD_00053	ACIGJGHJ_00007	PCDCNKDG_00005	PEIPCOFG_00062	PEMLKDPB_00052	COMCHNHJ_00018	Ec3a_03, Escherichia phage vB_Ecos_CEB_EC3a, KY398841
AOGNBOCH_00046	CDS	423	hypothetical phage protein	HFICEDHN_00049	IONHCEJP_00051	HDCBNGGH_00002	PKDAMLED_00039	NCMPIKMN_00034	KPAAICLH_00047	EGEGIJLH_00047	OKDFICHP_00042	EPENGAHN_00062	CLPKPNBI_00026	IMPJOOJJ_00055	CEJOMBAJ_00066	NAHDABIH_00048	NBELCKLH_00067	EJMOIKCB_00036	JNILNBCM_00045	MOPGABKB_00061	NDLKDOFI_00039	MAFNIEMF_00066	HKAGGBBM_00032	CICKNBIB_00040	LHBEIOIL_00030	AEPMKAFD_00051	LNEMGHCG_00039	AKDFDEBO_00021	BFFAFCJP_00007	OAJGMMKP_00058	PCBGKBDD_00052	ACIGJGHJ_00006	PCDCNKDG_00006	PEIPCOFG_00061	PEMLKDPB_00051	COMCHNHJ_00020	APU93221, Escherichia phage vB_EcoS-IME253, KX130960
AOGNBOCH_00047	CDS	549	hypothetical phage protein	HFICEDHN_00050	IONHCEJP_00050	HDCBNGGH_00001	PKDAMLED_00040	NCMPIKMN_00035	KPAAICLH_00048	EGEGIJLH_00048	OKDFICHP_00043	EPENGAHN_00061	CLPKPNBI_00025	IMPJOOJJ_00054	CEJOMBAJ_00067	NAHDABIH_00049	NBELCKLH_00066	EJMOIKCB_00035	JNILNBCM_00046	MOPGABKB_00062	NDLKDOFI_00038	MAFNIEMF_00067	HKAGGBBM_00031	CICKNBIB_00041	LHBEIOIL_00029	AEPMKAFD_00050	LNEMGHCG_00040	AKDFDEBO_00022	BFFAFCJP_00008	OAJGMMKP_00057	PCBGKBDD_00051	ACIGJGHJ_00005	PCDCNKDG_00007	PEIPCOFG_00060	PEMLKDPB_00050	COMCHNHJ_00021	Sd1_gp64, Shigella phage Sd1, MF158042
AOGNBOCH_00048	CDS	180	hypothetical phage protein	HFICEDHN_00051	IONHCEJP_00049	HDCBNGGH_00067	PKDAMLED_00041	NCMPIKMN_00036	KPAAICLH_00049	EGEGIJLH_00049	OKDFICHP_00044	EPENGAHN_00060	CLPKPNBI_00024	IMPJOOJJ_00053	CEJOMBAJ_00001	NAHDABIH_00050	NBELCKLH_00065	EJMOIKCB_00034	JNILNBCM_00047	MOPGABKB_00063	NDLKDOFI_00037	MAFNIEMF_00001	HKAGGBBM_00030	CICKNBIB_00042	LHBEIOIL_00028	AEPMKAFD_00049	LNEMGHCG_00041	AKDFDEBO_00023	BFFAFCJP_00009	OAJGMMKP_00056	PCBGKBDD_00050	ACIGJGHJ_00004	PCDCNKDG_00008	PEIPCOFG_00059	PEMLKDPB_00049	COMCHNHJ_00022	ACG-M12_0075, Escherichia phage vB_Eco_ACG-M12, NC_019404
AOGNBOCH_00049	CDS	162	hypothetical phage protein	HFICEDHN_00052	IONHCEJP_00048	HDCBNGGH_00066	PKDAMLED_00042	NCMPIKMN_00037	KPAAICLH_00050	EGEGIJLH_00050	OKDFICHP_00045	EPENGAHN_00059	CLPKPNBI_00023	IMPJOOJJ_00052	CEJOMBAJ_00002	NAHDABIH_00051	NBELCKLH_00064	EJMOIKCB_00033	JNILNBCM_00048	MOPGABKB_00064	NDLKDOFI_00036	MAFNIEMF_00002	HKAGGBBM_00029	CICKNBIB_00043	LHBEIOIL_00027	AEPMKAFD_00048	LNEMGHCG_00042	AKDFDEBO_00024	BFFAFCJP_00010	OAJGMMKP_00055	PCBGKBDD_00049	ACIGJGHJ_00003	PCDCNKDG_00009	PEIPCOFG_00058	PEMLKDPB_00048	COMCHNHJ_00023	Ec3a_066, Escherichia phage vB_Ecos_CEB_EC3a, KY398841
AOGNBOCH_00050	CDS	165	hypothetical phage protein	HFICEDHN_00053	IONHCEJP_00047	HDCBNGGH_00065	PKDAMLED_00043	NCMPIKMN_00038	KPAAICLH_00051	EGEGIJLH_00051	OKDFICHP_00046	EPENGAHN_00058	CLPKPNBI_00022	IMPJOOJJ_00051	CEJOMBAJ_00003	NAHDABIH_00052	NBELCKLH_00063	EJMOIKCB_00032	JNILNBCM_00049	MOPGABKB_00065	NDLKDOFI_00035	MAFNIEMF_00003	HKAGGBBM_00028	CICKNBIB_00044	LHBEIOIL_00026	AEPMKAFD_00047	LNEMGHCG_00043	AKDFDEBO_00025	BFFAFCJP_00011	OAJGMMKP_00054	PCBGKBDD_00048	ACIGJGHJ_00002	PCDCNKDG_00010	PEIPCOFG_00057	PEMLKDPB_00047	COMCHNHJ_00024	rtp70, Escherichia virus Rtp, NC_007603
AOGNBOCH_00051	CDS	354	hypothetical phage protein	HFICEDHN_00054	IONHCEJP_00046	HDCBNGGH_00064	PKDAMLED_00044	NCMPIKMN_00039	KPAAICLH_00052	EGEGIJLH_00052	OKDFICHP_00047	EPENGAHN_00057	CLPKPNBI_00021	IMPJOOJJ_00050	CEJOMBAJ_00004	NAHDABIH_00053	NBELCKLH_00062	EJMOIKCB_00031	JNILNBCM_00050	MOPGABKB_00066	NDLKDOFI_00034	MAFNIEMF_00004	HKAGGBBM_00027	CICKNBIB_00045	LHBEIOIL_00025	AEPMKAFD_00046	LNEMGHCG_00044	AKDFDEBO_00026	BFFAFCJP_00012	OAJGMMKP_00053	PCBGKBDD_00047	ACIGJGHJ_00001	PCDCNKDG_00011	PEIPCOFG_00056	PEMLKDPB_00046	COMCHNHJ_00025	APU93215, Escherichia phage vB_EcoS-IME253, KX130960
AOGNBOCH_00052	CDS	1584	hypothetical phage protein	HFICEDHN_00055	IONHCEJP_00045	HDCBNGGH_00063	PKDAMLED_00045	NCMPIKMN_00040	KPAAICLH_00053	EGEGIJLH_00053	OKDFICHP_00048	EPENGAHN_00056	CLPKPNBI_00020	IMPJOOJJ_00049	CEJOMBAJ_00005	NAHDABIH_00054	NBELCKLH_00061	EJMOIKCB_00030	JNILNBCM_00051	-	NDLKDOFI_00033	MAFNIEMF_00005	HKAGGBBM_00026	CICKNBIB_00046	LHBEIOIL_00024	AEPMKAFD_00045	LNEMGHCG_00045	AKDFDEBO_00027	BFFAFCJP_00013	OAJGMMKP_00052	PCBGKBDD_00046	ACIGJGHJ_00067 (888 bp)	PCDCNKDG_00012	PEIPCOFG_00055	PEMLKDPB_00045	COMCHNHJ_00026	Ec3a_062, Escherichia phage vB_Ecos_CEB_EC3a, KY398841
AOGNBOCH_00053	CDS	168	hypothetical phage protein	HFICEDHN_00056	IONHCEJP_00044	HDCBNGGH_00062	PKDAMLED_00046	NCMPIKMN_00041	KPAAICLH_00054	EGEGIJLH_00054	OKDFICHP_00049	EPENGAHN_00055	CLPKPNBI_00019	IMPJOOJJ_00048	CEJOMBAJ_00006	NAHDABIH_00055	NBELCKLH_00060	EJMOIKCB_00029	JNILNBCM_00052	MOPGABKB_00001	NDLKDOFI_00032	MAFNIEMF_00006	HKAGGBBM_00025	CICKNBIB_00047	LHBEIOIL_00023	AEPMKAFD_00044	LNEMGHCG_00046	AKDFDEBO_00028	BFFAFCJP_00014	OAJGMMKP_00051	PCBGKBDD_00045	ACIGJGHJ_00066	PCDCNKDG_00013	PEIPCOFG_00054	PEMLKDPB_00044	COMCHNHJ_00027	rtp66, Escherichia virus Rtp, NC_007603
AOGNBOCH_00054	CDS	93	hypothetical phage protein	HFICEDHN_00057	IONHCEJP_00043	HDCBNGGH_00061	PKDAMLED_00047	NCMPIKMN_00042	KPAAICLH_00055	EGEGIJLH_00055	OKDFICHP_00050	EPENGAHN_00054	CLPKPNBI_00018	IMPJOOJJ_00047	CEJOMBAJ_00007	NAHDABIH_00056	NBELCKLH_00059	EJMOIKCB_00028	JNILNBCM_00053	MOPGABKB_00002	NDLKDOFI_00031	MAFNIEMF_00007	HKAGGBBM_00024	CICKNBIB_00048	LHBEIOIL_00022	AEPMKAFD_00043	LNEMGHCG_00047	AKDFDEBO_00029	BFFAFCJP_00015	OAJGMMKP_00050	PCBGKBDD_00044	ACIGJGHJ_00065	PCDCNKDG_00014	PEIPCOFG_00053	PEMLKDPB_00043	COMCHNHJ_00028	SWAN_00055, Escherichia phage vB_Eco_swan01, LT841304
AOGNBOCH_00055	CDS	390	Cobalamin biosynthesis protein CobN, Mg-chelatase	HFICEDHN_00058	IONHCEJP_00042	HDCBNGGH_00060	PKDAMLED_00048	NCMPIKMN_00043	KPAAICLH_00056	EGEGIJLH_00056	OKDFICHP_00051	EPENGAHN_00053	CLPKPNBI_00017	IMPJOOJJ_00046	CEJOMBAJ_00008	NAHDABIH_00057	NBELCKLH_00058	EJMOIKCB_00027	JNILNBCM_00054	MOPGABKB_00003	NDLKDOFI_00030	MAFNIEMF_00008	HKAGGBBM_00023	CICKNBIB_00049	LHBEIOIL_00021	AEPMKAFD_00042	LNEMGHCG_00048	AKDFDEBO_00030	BFFAFCJP_00016	OAJGMMKP_00049	PCBGKBDD_00043	ACIGJGHJ_00064	PCDCNKDG_00015	PEIPCOFG_00052	PEMLKDPB_00042	COMCHNHJ_00029
AOGNBOCH_00056	CDS	486	SAR Endolysin	HFICEDHN_00059	IONHCEJP_00041	HDCBNGGH_00059	PKDAMLED_00049	NCMPIKMN_00044	KPAAICLH_00057	EGEGIJLH_00057	OKDFICHP_00052	EPENGAHN_00052	CLPKPNBI_00016	IMPJOOJJ_00045	CEJOMBAJ_00009	NAHDABIH_00058	NBELCKLH_00057	EJMOIKCB_00026	JNILNBCM_00055	MOPGABKB_00004	NDLKDOFI_00029	MAFNIEMF_00009	HKAGGBBM_00022	CICKNBIB_00050	LHBEIOIL_00020	AEPMKAFD_00041	LNEMGHCG_00049	AKDFDEBO_00031	BFFAFCJP_00017	OAJGMMKP_00048	PCBGKBDD_00042	ACIGJGHJ_00063	PCDCNKDG_00016	PEIPCOFG_00051	PEMLKDPB_00041	COMCHNHJ_00030
AOGNBOCH_00057	CDS	216	putative holin	HFICEDHN_00060	IONHCEJP_00040	HDCBNGGH_00058	PKDAMLED_00050	NCMPIKMN_00045	KPAAICLH_00058	EGEGIJLH_00058	OKDFICHP_00053	EPENGAHN_00051	CLPKPNBI_00015	IMPJOOJJ_00044	CEJOMBAJ_00010	NAHDABIH_00059	NBELCKLH_00056	EJMOIKCB_00025	JNILNBCM_00056	MOPGABKB_00005	NDLKDOFI_00028	MAFNIEMF_00010	HKAGGBBM_00021	CICKNBIB_00051	LHBEIOIL_00019	AEPMKAFD_00040	LNEMGHCG_00050	AKDFDEBO_00032	BFFAFCJP_00018	OAJGMMKP_00047	PCBGKBDD_00041	ACIGJGHJ_00062	PCDCNKDG_00017	PEIPCOFG_00050	PEMLKDPB_00040	COMCHNHJ_00031 (270 bp)
AOGNBOCH_00058	CDS	177	hypothetical phage protein	HFICEDHN_00061	IONHCEJP_00039	HDCBNGGH_00057	PKDAMLED_00051	NCMPIKMN_00046	KPAAICLH_00059	EGEGIJLH_00059	OKDFICHP_00054	EPENGAHN_00050	CLPKPNBI_00014	IMPJOOJJ_00043	CEJOMBAJ_00011	NAHDABIH_00060	NBELCKLH_00055	EJMOIKCB_00024	JNILNBCM_00057	MOPGABKB_00006	NDLKDOFI_00027	MAFNIEMF_00011	HKAGGBBM_00020	CICKNBIB_00052	LHBEIOIL_00018	AEPMKAFD_00039	LNEMGHCG_00051	AKDFDEBO_00033	BFFAFCJP_00019	OAJGMMKP_00046	PCBGKBDD_00040	ACIGJGHJ_00061	PCDCNKDG_00018	PEIPCOFG_00049	PEMLKDPB_00039	COMCHNHJ_00032	Orf5, Escherichia phage DTL, MG050172
AOGNBOCH_00059	CDS	1131	hypothetical phage protein	HFICEDHN_00062	IONHCEJP_00038	HDCBNGGH_00056	PKDAMLED_00052	NCMPIKMN_00047	KPAAICLH_00060	EGEGIJLH_00060	OKDFICHP_00055	EPENGAHN_00049	CLPKPNBI_00013	IMPJOOJJ_00042	CEJOMBAJ_00012	NAHDABIH_00061	NBELCKLH_00054	EJMOIKCB_00023	JNILNBCM_00058	MOPGABKB_00007	NDLKDOFI_00026	MAFNIEMF_00012	HKAGGBBM_00019	CICKNBIB_00053	LHBEIOIL_00017	AEPMKAFD_00038	LNEMGHCG_00052	AKDFDEBO_00034	BFFAFCJP_00020	OAJGMMKP_00045	PCBGKBDD_00039	ACIGJGHJ_00060	PCDCNKDG_00019	PEIPCOFG_00048	PEMLKDPB_00038	COMCHNHJ_00033	Ec3a_056, Escherichia phage vB_Ecos_CEB_EC3a, KY398841
AOGNBOCH_00060	CDS	252	hypothetical phage protein	HFICEDHN_00063	IONHCEJP_00037	HDCBNGGH_00055	PKDAMLED_00053	NCMPIKMN_00048	KPAAICLH_00061	EGEGIJLH_00061	OKDFICHP_00056	EPENGAHN_00048	CLPKPNBI_00012	IMPJOOJJ_00041	CEJOMBAJ_00013	NAHDABIH_00062	NBELCKLH_00053	EJMOIKCB_00022	JNILNBCM_00059	MOPGABKB_00008	NDLKDOFI_00025	MAFNIEMF_00013	HKAGGBBM_00018	CICKNBIB_00054	LHBEIOIL_00016	AEPMKAFD_00037	LNEMGHCG_00053	AKDFDEBO_00035	BFFAFCJP_00021	OAJGMMKP_00044	PCBGKBDD_00038	ACIGJGHJ_00059	PCDCNKDG_00020	PEIPCOFG_00047	PEMLKDPB_00037	COMCHNHJ_00034	QAU04383, Enterobacteria phage vB_EcoS_IME542, MK372342
AOGNBOCH_00061	CDS	249	hypothetical phage protein	HFICEDHN_00064	IONHCEJP_00036	HDCBNGGH_00054	PKDAMLED_00054	NCMPIKMN_00049	KPAAICLH_00062	EGEGIJLH_00062	OKDFICHP_00057	EPENGAHN_00047	CLPKPNBI_00011	IMPJOOJJ_00040	CEJOMBAJ_00014	NAHDABIH_00063	NBELCKLH_00052	EJMOIKCB_00021	JNILNBCM_00060	MOPGABKB_00009	NDLKDOFI_00024	MAFNIEMF_00014	HKAGGBBM_00017	CICKNBIB_00055	LHBEIOIL_00015	AEPMKAFD_00036	LNEMGHCG_00054	AKDFDEBO_00036	BFFAFCJP_00022	OAJGMMKP_00043	PCBGKBDD_00037	ACIGJGHJ_00058	PCDCNKDG_00021	PEIPCOFG_00046	PEMLKDPB_00036	COMCHNHJ_00035	ACG-M12_0058, Escherichia phage vB_Eco_ACG-M12, NC_019404
AOGNBOCH_00062	CDS	126	hypothetical phage protein	HFICEDHN_00065	IONHCEJP_00035	HDCBNGGH_00053	PKDAMLED_00055	NCMPIKMN_00050	KPAAICLH_00063	EGEGIJLH_00063	OKDFICHP_00058	EPENGAHN_00046	CLPKPNBI_00010	IMPJOOJJ_00039	CEJOMBAJ_00015	NAHDABIH_00064	NBELCKLH_00051	EJMOIKCB_00020	JNILNBCM_00061	MOPGABKB_00010	NDLKDOFI_00023	MAFNIEMF_00015	HKAGGBBM_00016	CICKNBIB_00056	LHBEIOIL_00014	AEPMKAFD_00035	LNEMGHCG_00055	AKDFDEBO_00037	BFFAFCJP_00023	OAJGMMKP_00042	PCBGKBDD_00036	ACIGJGHJ_00057	PCDCNKDG_00022	PEIPCOFG_00045	PEMLKDPB_00035	COMCHNHJ_00036	ACG-M12_0057, Escherichia phage vB_Eco_ACG-M12, NC_019404
AOGNBOCH_00063	CDS	222	hypothetical phage protein	HFICEDHN_00066	IONHCEJP_00034	HDCBNGGH_00052	PKDAMLED_00056	NCMPIKMN_00051	KPAAICLH_00064	EGEGIJLH_00064	OKDFICHP_00059	EPENGAHN_00045	CLPKPNBI_00009	IMPJOOJJ_00038	CEJOMBAJ_00016	NAHDABIH_00065	NBELCKLH_00050	EJMOIKCB_00019	JNILNBCM_00062	MOPGABKB_00011	NDLKDOFI_00022	MAFNIEMF_00016	HKAGGBBM_00015	CICKNBIB_00057	LHBEIOIL_00013	AEPMKAFD_00034	LNEMGHCG_00056	AKDFDEBO_00038	BFFAFCJP_00024	OAJGMMKP_00041	PCBGKBDD_00035	ACIGJGHJ_00056	PCDCNKDG_00023	PEIPCOFG_00044	PEMLKDPB_00034	COMCHNHJ_00037	ACG-M12_0054, Escherichia phage vB_Eco_ACG-M12, NC_019404
AOGNBOCH_00064	CDS	195	hypothetical phage protein	HFICEDHN_00067	IONHCEJP_00033	HDCBNGGH_00051	PKDAMLED_00057	NCMPIKMN_00052	KPAAICLH_00065	EGEGIJLH_00065	OKDFICHP_00060	EPENGAHN_00044	CLPKPNBI_00008	IMPJOOJJ_00037	CEJOMBAJ_00017	NAHDABIH_00066	NBELCKLH_00049	EJMOIKCB_00018	JNILNBCM_00063	MOPGABKB_00012	NDLKDOFI_00021	MAFNIEMF_00017	HKAGGBBM_00014	CICKNBIB_00058	LHBEIOIL_00012	AEPMKAFD_00033	LNEMGHCG_00057	AKDFDEBO_00039	BFFAFCJP_00025	OAJGMMKP_00040	PCBGKBDD_00034	ACIGJGHJ_00055	PCDCNKDG_00024	PEIPCOFG_00043	PEMLKDPB_00033	COMCHNHJ_00038 (240 bp)	MM01_00049, Escherichia phage vB_EcoS_MM01, MK373793
AOGNBOCH_00065	CDS	420	hypothetical phage protein	HFICEDHN_00001	IONHCEJP_00032	HDCBNGGH_00050	PKDAMLED_00058	NCMPIKMN_00053	KPAAICLH_00066	EGEGIJLH_00066	OKDFICHP_00061	EPENGAHN_00043	CLPKPNBI_00007	IMPJOOJJ_00036	CEJOMBAJ_00018	NAHDABIH_00067	NBELCKLH_00048	EJMOIKCB_00017	JNILNBCM_00064	MOPGABKB_00013	NDLKDOFI_00020	MAFNIEMF_00018	HKAGGBBM_00013	CICKNBIB_00059	LHBEIOIL_00011	AEPMKAFD_00032	LNEMGHCG_00058	AKDFDEBO_00040	BFFAFCJP_00026	OAJGMMKP_00039	PCBGKBDD_00033	ACIGJGHJ_00054	PCDCNKDG_00025	PEIPCOFG_00042	PEMLKDPB_00032	COMCHNHJ_00039	rtp54, Escherichia virus Rtp, NC_007603
AOGNBOCH_00066	CDS	1995	ATP-dependent helicase	HFICEDHN_00002	IONHCEJP_00031	HDCBNGGH_00049	PKDAMLED_00059	NCMPIKMN_00054	KPAAICLH_00067 (1263 bp)	EGEGIJLH_00067	OKDFICHP_00062	EPENGAHN_00042	CLPKPNBI_00006	IMPJOOJJ_00035	CEJOMBAJ_00019	NAHDABIH_00001	NBELCKLH_00047	EJMOIKCB_00016	JNILNBCM_00065	MOPGABKB_00014	NDLKDOFI_00019	MAFNIEMF_00019	HKAGGBBM_00012	CICKNBIB_00060	LHBEIOIL_00010	AEPMKAFD_00031	LNEMGHCG_00059	AKDFDEBO_00041	BFFAFCJP_00027	OAJGMMKP_00038	PCBGKBDD_00032	ACIGJGHJ_00053	PCDCNKDG_00026	PEIPCOFG_00041	PEMLKDPB_00031	COMCHNHJ_00040
AOGNBOCH_00067	CDS	474	putative transcriptional regulator	HFICEDHN_00003	IONHCEJP_00030	HDCBNGGH_00048	PKDAMLED_00060	NCMPIKMN_00055	KPAAICLH_00001	EGEGIJLH_00001	OKDFICHP_00063	EPENGAHN_00041	CLPKPNBI_00005	IMPJOOJJ_00034	CEJOMBAJ_00020	NAHDABIH_00002	NBELCKLH_00046	EJMOIKCB_00015	JNILNBCM_00066	MOPGABKB_00015	NDLKDOFI_00018	MAFNIEMF_00020	HKAGGBBM_00011	CICKNBIB_00061	LHBEIOIL_00009	AEPMKAFD_00030	LNEMGHCG_00060	AKDFDEBO_00042	BFFAFCJP_00028	OAJGMMKP_00037	PCBGKBDD_00031	ACIGJGHJ_00052	PCDCNKDG_00027	PEIPCOFG_00040	PEMLKDPB_00030	COMCHNHJ_00041
-	CDS	216	hypothetical phage protein	-	-	-	-	-	-	-	-	-	-	-	-	-	-	-	-	-	-	-	-	-	-	-	-	-	-	-	-	-	-	-	-	COMCHNHJ_00019	ESCO41_00029, Escherichia phage vB_EcoS_ESCO41, KY619305

## Sheet: PROKKA_05292019
>AOGNBOCH_00001 DNA primase
MSHLGWTRENLSKKHGPCPNCGGRDRFRFTDELGQEKGNGAAICNQCGNDSGVGWVMKCS
GMSYSETIDTLGDWLNLVPVEVISKANKRASRTSPYKMGAQIDHERCLEIMERTERVEST
PLSIYEGIYSEFGFDVGRTKSGEIIHAIPCFMAYSDGISEEMCNVMFINEDGDVSYAAKD
YTRQSVAVIGAFKSDEYAYLVDNWIDGIRVHLATGNRCVLVCHSSYNMEMVAYALRNHKL
RVACTRHDFDLLAVADDRNLDVVMPNDDNFFKSGIRKRIYKASELLD
>AOGNBOCH_00002 Tail fiber
MAIYDLGTASLAANGKVTGAGTTWKAPLTLIRVGATIIFKTNPLKIYTISEIISDTQINV
YNPNSETVPAGTGYAILAHDGITVQGLAQDVAETLRYYQSKETSIESLLQFIGQDTFDWP
RFEQLANQSVTGASEALASQIAAAESAATAVSARDITTAARDATIAAIDSAGDAGAMVAL
AGMGISGTTPLLTSLDWDTFNFNSGSRYLCRVSSMTNTPEVITSTFAAATVCIIEVKSNR
GINGQKNFQISANTSSDNIYRVIDLNQTVAGGVRSYSSREALYVASGSNTGGASANRVRG
LLDVYSKSETFQKSLNLSDVSNKATARTNLDVYSKSEIYSKSEINSREGYSTNLAEVISG
LSSGMATISKSLVISDGLSVPSFAEISGDKNFRAGFIGVDYRKNKTIRKSSNSTVTLSNQ
DSNAGSQVVDAVLYQDPAWPFASVYPQKTTIKNLTIEGNSAASKNQAAIYILQAGVAEID
GVDTINCKYSVWSKDIFQTRINRVFSNDGKIRLDNGTSVVISNCGLASSDTERTGAFDLT
GMKYSTMISCTSDHTTNTAYSLNACEGLSMISCGCEASGTTTANSGTAIAFRDNNKNIFV
SGFSCLPVPDQGPALVSFGSNNDINLTNFEVIPGINYSSDFYIAGPGNNIVINGGRFGRS
GSLMPVVTASGSAIGSRITYNASNGVTYDYVVSAAGVVNPVPRKSAITSILVNAEGNVIR
GSGASCEREADGTYLVTLDYSNGITGASVDLYGYIGLSSFVFVDNNKIRVSVTNTGGVSV
NQAFSVIVF
>AOGNBOCH_00003 putative single-stranded DNA binding protein
MHVITGQIRRAPFTKEGQNANGSWKMFAVDLSERYKDKDGQNQYSNYRAVFFAKESMLDW
YNDAFQEGKVVSVSAESLAVDVRDKDGKTYVTINMNNPRLEFSQRGDSAPQQQQHQPQRQ
QQPQRQQQPQQQQNFEDDIPF
>AOGNBOCH_00004 putative recombination protein
MQISESCKSILNALHTAKSLFAKAEKSKQNSHLKNKYATLEDVLAAVEPGLDECGLVMFQ
SVLDDEQTNRMKVETKLFHAESGEWVSFLMIVPISKNDAQGYGSALTYARRYGITAALGL
SQADDDGNLAAKGVKDFKRELEKCNTLDELRNVWKEAKQSLDAAGWKVFEPHIIERKAEI
EANAATGFNPAAPKKVAEKSSPEEKIKVESKQIDTF
>AOGNBOCH_00005 putative exodeoxyribonuclease VIII (RecE)
MTFRVYTREELSNESYHSETEHISGSSLVEIIQGSPAKWKFKQRNSDSKALKFGTLSHTY
ILEGDMFDKEYLRATDLDAIEGLITSQAGLASALKKVGVAGTSGKGYSELVEMMYRSGED
WPVKWLIEQLESAQALVEGKELVSAADYDKVVAMREVLCNIPAYNAIVNSETAQKELSIF
GEILGVGVKIRIDHVDVVDGVVRITDYKTTADASPEGFGKSAFNHGYLAKMALQRDLFVK
AFNEKRKVVVGLLAQEKVEPYLPMLYTLTDEQLRIGRLQYLEALATYKKCKELDIWPGYS
NGITEQELMIPDWAIKQYKEI
>AOGNBOCH_00006 hypothetical protein
MKAFIDINKSPYNDESDPEVRIRIKFETGREINITTTCSGISKAIMGCSEIPVDVSLRNV
EVKIK
>AOGNBOCH_00007 hypothetical protein
MTYYIIKEKNNALFGDCYFGGPAGYTTNKSEADRFETKEEARDVLNGYFTEEDLKSVKVV
KVKE
>AOGNBOCH_00008 hypothetical protein
MRMTSTRKKVIDCILHCTEGCDRYSPTADDVSRLTGIQRANARRTLLELESYGVVERVEV
ASYYSVSRRIDIKRKCTGWNVTGKKPEPIERLKLSQDDADKLINKIFGG
>AOGNBOCH_00009 DNA-binding protein
MNIKPFKDTNVAMMSTKEIAGLTGKEHNKVIRDAKEMINDLIHYNNSSYLRSEDYQVLTD
NLGYTSEILLNKELTETLITGYSVILRHRVIRRLHELEALVKKQAEVISQMVSINELKEV
RMMLGVANAQNAHLSQRIVAEQRINEILLMDKSTDEKLDMLACEARQCWASRSDEMEERF
KYEAQCFALKEKNDALTGLIENNLGIDIKLLLEKK
>AOGNBOCH_00010 putative phage lipoprotein
MNNFIKSAIIAAAVIMAVGCSSGPRPDGWCATSSNGVCVAKWKGGVVVPAGEIDIRYDGI
KGSSGSVRDYGSKEWN
>AOGNBOCH_00011 hypothetical protein
MTQGIYIDLNDGRNPMTITAGMRALNFAGNFNVSSGGFSKTFSIQGNEGASRFLIPNNGA
YSFELDRGVEIYYINGFSSTASRGTISIGYENGYSDRITQFSGTVVEVLRASTGQGIYVS
DSTDFTSITTTDRLLVCKFAQRISFTNTYTLPIYGIPFGKWNNSGVSVEYNGSNQLVCTN
INTEDTGDTPGSVTMDLLIFQMVAPTPGPGLNIFNSNGVCTLSTVTRPLVVSGFINLSGS
NQYIGESYFPILRCGFNTRAIRAYKELRNKGIVMSNGYVRSGTGSRIVRYEIGNRPDVTI
SMPLPYLPDMY
>AOGNBOCH_00012 putative tail fiber protein
MAEDIKIYGAKGGSQKQHQPVEQEDNLISLNKVKVLLAVADGEVDSNFSMKDLYLADVPV
QNQDGSYNYEGVRAEFRAGTQYQDYIAGLDGANSEIQVSREIKNDTPHIIAVNNNQLSAI
RVKLYWPRLVKQESNGDLNGTTCEYAIDLSVNGGAYQEYTRGVANGKTTTGYDRSIRVNL
PAEFDSALVRIRKITPDSTSSTLVNGMQITTYQEVIDAKFRYPLTALVYVEFGSDLFPNG
IPTISIKKRWKLIQVPTNYDPETRTYSGTWNGLFKMAWSNNPAWVLYDLVTNRRYGLDQR
ELGVEIDKWGLYEAAQFCDQMVPDGKGGLEPRYLCDMVVQNKAEAYTLIRDICSIFRGLT
FYDGEKIGVVVDKPRNPSYIFTNDNVVNGLFSRTFASDKSLYTTANVQFDDVENNYQQDV
EPVFELEATRRFGFNPVDLTAIGCTRRSEANRRGRWLLKTNLRSETISFTTGLEGMIPMI
GEVIAVNDAAWSSNYQLNLSGRIESVQGLQVFTPFKVDAAPGDRILLNKPDGSPEARTIA
SVSEDGMTINLNTAFSFVAQPDTVFAIDKDNLALQQYVVTGIQKADSDGSDSFQYTITAV
EYDPNKYDEIDYGVNIVDRPTSIVEPDRLSPPENLTVSSYSKVVQGLSVETMVIGWDKAP
YAKTYNVQWRKENGNWINVPRTASAEVDIEGIYAGIYDVRVRSVSDTENVSAWSDIVTVS
LTGKIGRPSAPTVITASTDEVFGIRVKWGFPEGSGDTAYTELQQVPDNGDGTYNPDNASL
LTLLPYPAYEYWHTPIQPGKVIWYRARLIDRIGNTSDWSNFARGMSTDDANIINDYIKVD
IEGSEGFKYLEQNAIQKNQDIQNQAESILQNALANDTDVRRMTKENGKRKAEYVQAVNLI
ADETQARVEALTQLKAQIDDEVVASITEVQTALATETEARTTADTALSARLGENEAALNQ
KLDAFSNATSTGVQYGISLGLKYNGQTYSSGMSMELVGTGGNVRSQFIFDANRFAISNGI
GSGSGQWQLPFVVENGNVIIQSAVIGDGSITNAKIGDFIQSSNYVAGSTGWRIDKSGNAE
IRGKLYANSGEFAFNGINNTVQINGNGITVNLPGGGRVVVGTF
>AOGNBOCH_00013 putative tail assembly protein
MTQKLIDIKLGLSLGRRFGKIHQMAVSSVPEAMRALCSQIPAFKEFMNSHVGQNTRYAIF
VDGKNVNEHRIADFSAVQEIRILPIPQGRKSGGLFQTILGAALITVGIFTGQIYLVGAGV
SLAAGGIAQLLSPQATGLKTQDNQTSNRASYAFGSAVNTVAAGYPVCLPYGYRTVGGSVF
SAGSYSEDIA
>AOGNBOCH_00014 putative minor tail protein
MLTPKVKLEIFQHAKEDYPHECCGVVTQKGRAQKYHRITNASKDPENEFLLDSNEYASVA
FNLADNESIVYVVHSHTGDGATTRPSPADICSCNECEIPYVIVSIPEGDMRILEPSTMPL
IGRPWGLGSFDCWELVMAFHKKYGVKLNDYRVNYPWWEKRYNENIYDDNWIKEGFELVKT
SDIPIGSMIMMQVQSEVTNHAGIYIGNNRFIHHLYGKMSSVDIYSDYWRERTVRIVRHKD
LPEDVIYDSEAD
>AOGNBOCH_00015 Tail tip protein L
MLSPKFENQLQSLFPGEIVTLIQVDGTSFGSLVYNFHNENISYTPEEIMLAQMNGEPLPE
KTITFRGEEYGPRPFGISGINMTSDGKANKVTLTVSNVDQRISALIRTYNGLVKAKVTIW
ITTRDNINEDGSIADGDYRRFVYFIERPKQVDYKTASFELSSPMDMDGIYIPARLVQSVC
YWASRGWYRSGNGCTYDGNRYFNKDDKPVDDPSLDFCAGTVNSCKLRFGENNQLDFGGCA
AASLQAKANQS
>AOGNBOCH_00016 putative minor tail protein
MAIDKFTWCTQIQNGGGSFSNTNNVRIVSFGNGYTQRGTGGYRSNTRSYQMTYTNKDWRD
VMDFCFNHIITPFFWTTPQGDTSMFVIQQDSISVTPVSKEVQTVSMQFVEVFSSMR
>AOGNBOCH_00017 tail tape measure protein
MATNELAGITLAVDVSQVDRGTQSLQKFRQANQQAASGISEFVNAEQVAKNQARDTARAL
AEQQASLAKLQTAIDPTAAKFRKLQEAAVGLDKAFAAGVVPDEEFFRLGEALETQNAKLA
RSRAALTEEGRAAAQAAKDKAKAKAEADRFIASLERQAQAATLTREEYLKLQAAQLGVSS
QAAPIIDRIADASQKANTQLIAQSKAFQRSGLSAGQYKAAISQLPAQITDIGTSLAGGIP
IWLIAIQQGGQIKDAFGGIGNTFRFALAALNPFNVAVGVLGGALVALGIGAAQAESEFRA
LNSAIAFSNNSTIASISQVRELVSSVSDATGATRGLVTSIATSLIEQGNLTLTQIDKITK
STARWAQLTGKDAKEITGYYNQIASDPIQGLADLDKRFNFLTQGQLTTIERLRETRGEVE
AVTAAIDIFSKSQEANLNDIAAQLTPLELAWNDFRKYISDVWDAISRRTVGALNLFVDVI
AGTIEQIKVFINQGDALIGEFVISATQALQNIPGLDGVGDDVIKSQQKIIDAAKKQNLEL
EKSIRERDARIREGELGYVTRRENQNSNEQSGTDEEFAKRKKALQDELDAIKKSRKEENG
RVKEQRDLTIGYESGVLALQAQLKVLQENRDIGAVISNERKQYLQEVAKFQILEQRQLDG
SITKEQARLLIEKDKVLELARQKAELGDQIALQERANKLAEDNRKKILQINNEASNINLG
TGLSSRELQRAKEIQALQSNQVNAGGSLDDVDFQQLLEARKEYYKQEDNLRSDWQSGVIS
TLADLTDKYTDYNQIAKDLTVAAFDGITEQITNLVTTGETNFREFTASILKMIAKIATQL
LIVKAIESSLSSFGGTGGAFGSIASGLGFAGGGYTGNGGKYQPAGTVHRGEFVFTKEATS
RIGVKNLYALMKGYANGGVVGGPSGYANGGLVSGGADVNVSGITVNVNSGVGSDPEQAKA
LQSGVKAIVAEEIAQSFQQGGRAYAYLRGFN
>AOGNBOCH_00018 hypothetical protein
VYLQYQSEPTDAELEAIGMRRSDYEDEEPEVLHFDDNMMKAWDIYCSMATQWRVGANGVT
GLDYNVLNFLFRVYNVSEEELVLSDLRILEAKALEMMDNLRKK
>AOGNBOCH_00019 tail assembly chaperone
MAKFKLSLAALPDFKLPVKFKLANDQDVEVIFTVKHKKTSELQELLRKEDLSTKELIMAI
ASDWDLEEEYNEDNVNEFCDLFPASTVALTTAYMQALAGQRVKN
>AOGNBOCH_00020 hypothetical protein
MNNVKNIIKLTAVLVAFYAVVKIVNPTGETYANAKASEYNFEFAKAERVCKGLVGGKVDQ
IMKYGSEICKDTAAKIAKENTK
>AOGNBOCH_00021 major tail protein
MAHLSNGTQVFVEGTRGTPINVTKISNATKPVLTVSSASGLAKGDYLLFTASSSTLLSDK
QVRVTEVSGTSVTVEGIDTSDATKFPAGLTGEVVKINSWIEVPCVQDVSTDGGEQQFVNF
QCLSDEREQQIPTYKSAVTNTFTFAHEYTNPVYPVLRKYDESGQVVAIRLFVPRAQEMRL
QSGTISFNDIPAIGVNEIETVSMAVSIRGRLSSVAAKV
>AOGNBOCH_00022 hypothetical protein
VHYELSIAARKYVNDLLVKNFPVRYPVSWENVAFTPPADGSIWLKYDYIEVDTVTYGLSR
KCKYYVGMVQVSVFFSPGTGIDKPRQIANQLAESIVDGTMLDTGTIYESGVVNPVIKSKS
GWFIPVHFYVRLD
>AOGNBOCH_00023 hypothetical protein
MASFIPKANGGVIEFTRSISEWIDKVESGVDEVVAGTIIKTANGLVDQSPVDTGRFKANW
QITANSPAQQSVIDYDKLGTETKRALARQARAVARAKGTKVIYITNRLDYSIHLEYGGSG
QAPNGIIRIVQMRLGRYFQEAVEEAKRAL
>AOGNBOCH_00024 hypothetical protein
MNYSEIESITRSGINFFSDANGVYEMSTGDGYVEIANGVEVEVPSQTFQLKGLVREIKTR
DIDGEFIQFGDKRGIFTAQVEIKQGYQIKVNGDTFVVVDPRPVKPTGTVVGYRPILRRVA
TYG
>AOGNBOCH_00025 hypothetical protein
MNDAILAFMRSLVPALKAVDDESINVWIDLARLYVCESKFGADKDKAVGLYALHLMIADG
AFKGENEGLETYSRRMASYALSGEFSITYDTQSAASGDLSSSQFGRMYKALLRKKGGGFG
LITSAGGGGCGCR
>AOGNBOCH_00026 hypothetical protein
MIRLEHTGACLIVYKGEKYLPGDTFEVDVICDGLKRLIAEGKLTIEGDAKATKQIAQEIV
SKKKRKEPKTISEAETGNEYK
>AOGNBOCH_00027 major capsid protein
MAIKFDAEQAKITAHLEQMGVEKADAAGIWTVSQLTAALNRAYEKEYAENSVVNIFPVTN
EIPGHAKYFEYPEFDGAGIAQIIADYSDDLPLVDAFMNEKQGKVFRFGNAFLISIDEIKA
GAATGQSLSTRKQALAFEAHDNLLDKLVWSGSAPHGIVSVFDQPNINNVVATPSWNIPDN
AIGDITEMIDAVETSTQGLHHVTDILLPASARRIMQQLVPQTNLSYGELFTRNNPGLTIR
FLQFLDNYDGANGKAALAFEKSPLNMSIEIPEATNVLPGQPKDLHFKYPVTSKATGLIVY
RPLTMAVIKGITLI
>AOGNBOCH_00028 hypothetical protein
MAIRSVALAGMISDTSLYNIDGACVVGGAAPIPVGTFVGVTSAQPVDGHKVVGLPAVTGS
PVKPYGVVVKSHYETPDGTARVNEAVNVMTHGRIWVRTNLAAAPAFGGKVFVNASGVVVA
EAAGSTWETGFTFAGGYIKKTGTDPQDLSVDGALVEVQLIQSADSTVAA
>AOGNBOCH_00029 putative prohead protease
MSKIRYDSAKFKATIDENGFLVDTPVVARLGVQVYYMEDGRTVREFRPAEEVFKDESLAS
YQGKPMTLDHVFVNSENAKEVVVGSVTGKAEPLGSSVVAPIVVYDNTAIQEAMAGNAKEL
SVGYYAILDETPGWGDPITGEYVLKSDGDQFDAPEGWQEFDAIQRDIKVNHLAMVYRGRA
GIAKLNMDGEQENPYTTDVDINKEDKHEMTVKIKLDGAQEFEVAPEIASHIEALNAKADT
AIAERDALKAKVDAMPAEIEAAVAKAKADADALAALVAVAAEAGVKADGMDAKGIKVAYV
KEVSGLDVSEKSDAYIDAAFDIAKESDKMAEIRKATTASDKYDSADEPKKLDPRARLAKI
KK
>AOGNBOCH_00030 putative phage head morphogenesis protein
VKPVTTRWKYPQIIESKVNRNLSIAVTELISAMKDSATRLRIDTAEELGEEDGYLEGIIS
ALVASFISTIPAIGAAIYRYNSSQFLVLAIKTGGRSNPSVLNLEVNGINGGEPWYNDDLN
QWIYTTDKSARKLLNNIKDDFLQAAATIQNGDYVKLSDRYKTYRKRTANIASGIVSSLNS
TLMRRRLEDAGVSRYIWHGMLDDRERQSHIAREGLSFKLGGNDIFPGQEYGCRCWSVPDW
ES
>AOGNBOCH_00031 putative portal protein
MVKTDSYANIFLGGSDGSEIYGSLQSQAPTILASLYADNALVRRIIDTIPETALAAGFHI
DGIDDEPAFWSRWDYLELTKHINEAWSWARLFGGSAIVAIVKDNRALTSPVREGAELETV
RVYDRTQVKVQTREENPRNARFGKPLTYRITTNESDMFYDVHYSRIHIIDGERIPNVMRR
QNDGWGRSVLSSDILDSIKDYTNCELLATQLLKRKQQAVWKAKGLAELCDDSEGFGAARL
RLAQVDNNSGVGQAIGIDAESEEYSVLNSDIGGIDAFLDKKFDRIVALSGIHEIILKNKN
VGGVSSSQNTALETFHKLVDRKRNAELLPILGFLIPFISDEQEWSVEFNPLAQESSKDKA
EILEKNVNSIATLIASGAMDIDEARDTLRAIAPEVKISDGSVETEVTISETSNDPLEVSA
DN
>AOGNBOCH_00032 terminase large subunit
MSDVLVWEELSQSEKQAIRLLSTHNFETFLRVWFSLTQGQKYIMNWHHRYLCRIVDEIIS
GDRKDTIINVSPGAGKTEITSIHFPVYSYLKLPKVRNLSLSFSDSLVKRNSKRVRDLIKC
KEFQELFPSKFGTCKDDEIQVLDESGKVRFESISKAIGGQITGSRGGYITDTYSGCLMLD
DVDKVDDMFSKVRRESVHMLLKNTIRSRRASSVKGKATPIISIQQRLHVNDSSWFMAESG
GMGIDFDVVKIPAIVTEDYIDTLPDWLKPHFEADVLSSEYIERDGVKYYSYYPQKESIHD
LMAMQDADPYTFASQYMQSPIALGGNMVDTDWFIRYGGDLRAPLKYDYRFITADTALTTK
SYSDFSVFQLWGVKDRKLYLLDMVRGKYEAPELEATLLEFESNARKTNREEGILRKVIIE
KKASGIGLIQSASRVMRTPIEPFIPDTDKVTRVLSAMPQIKAGNVMIPESAPWMSAFISE
FSAFTADMSHRHDDIVDTTTMAINCELNLADDPKSRMLRLAGIK
>AOGNBOCH_00033 terminase small subunit
MSKAALKMGEGNFKALYNKKYGDIAMVAINRKYTPEEVFNFAVRYFSWAESEAIKAIETA
AFQGVVSENLVHKPRVFTLTGLALFMGVNINRFARWRTEAGYSDVMEFIDNVIYEQKYQL
GVAGIINSTIVGKELGIDKPQEIKISNNSTANDVDSMKEALESVISKL
>AOGNBOCH_00034 hypothetical protein
MWDVKLSIRLMGRSCKNCSQDYIASVAAISAEDAVAKVKEMSGADPDTHKFLVAYVRERK
>AOGNBOCH_00036 hypothetical protein
MFGLSEAHFNAVKRQAAKLNEEYSKLSPKQRKDDKHVATLISKMWEPVFTIISRDRFVWT
SGYLKGRVGHDENGNSLYE
>AOGNBOCH_00037 hypothetical protein
MNNKSNEVTKVKSHIAENNYDESLGLGLGLNSRKVVVNGITGFHSRCVIAKPVIGFESRC
VFVGGVL
>AOGNBOCH_00038 hypothetical protein
MSFTEYVIACERLVFDMKTFNRFIIKDLIKPYKQGVTPEAFVKSFYK
>AOGNBOCH_00039 hypothetical protein
MEAQESPAEWCKRMQDEAKTSEEVMAYYELAQIWMQREEKQ
>AOGNBOCH_00040 hypothetical protein
MTKFICTGSYTDSVSIGQVVYGLASEDGEFIITKDTNDCPSNDGEPKFKVGERVPLNGIL
WQWKEVKEMDKDPTFDMMMSQCKARAESLRFSQSEPKLQANHFDGYATFIIAQACGMREE
PQVHTIHLTEEQARELAYEILEQLNKI
>AOGNBOCH_00041 hypothetical protein
MIYIHTYYTGKFNSVKHVRVCEGFHKAFDQQRVLGGTIKWCEVVKEC
>AOGNBOCH_00042 hypothetical protein
MITINLSDKQAAELKSMINSFMPTRSDSQRKAVDEIRAQINNQQFDVSDFESSRQYEALI
VNAAYLTNLDKATKK
>AOGNBOCH_00043 hypothetical protein
MSKYNREIIGIDGTVTTVDVYRVLDAFGVSDPATQHAIKKMLCTGLRGHKDYLTDLNDSI
DSLRRAKELYGQKMIHESSKSIQVGK
>AOGNBOCH_00044 putative membrane protein
MQVYTNSNGVEFCVVSGVVLRTVGGLGIINISGIKPESLVKGVQAGIFTFHSTLTAKQYV
TLANAVKYGVIR
>AOGNBOCH_00045 hypothetical protein
MDRVVSYDYPIENKEEMNMEAVRVEDQCFDQAEVSIGSGAQGTFVYLDFDPDDNGDSQAI
MRYSSDQARKLAAALILAADEAERQ
>AOGNBOCH_00046 hypothetical protein
MFNFDEEKLTDEQIMNIAIQDGLPPLLVAINANGYRQTQGFWGHPDASEVYKDEALGVLI
NIIRKMAKNGKGVLGIRSLYEGARRAKRIKGGNDRLMARIKDEFIPALESMNLACLIGDK
IYVHPAILEESWEPNFKVYE
>AOGNBOCH_00047 hypothetical protein
MQKVTLGEVIREMVRNAMASENGEFKVPVSQIFKLVRGKPYPEMEYDEETDEILNLADRA
MPELKNSYIYNTVSRMTELRDANKRARYKFIWIDDEGEQTRPGNFDGDGADKYLVIYIEN
GSHWTGNREKKKQEAEKEVAIIERFKARLLKITPNVIDLQGEQKEGALIALARYYEMIKE
TN
>AOGNBOCH_00048 hypothetical protein
MKIDKDELRNECALIGLNEDYTDLVLRGKLDINLAKQFQSEDEFLCCDGLGCVECLPFI
>AOGNBOCH_00049 hypothetical protein
MLLPSEINYFDLEVISAYSGKGWPCGDWFNEDLLDSHEIMLKAIEKARNSTNC
>AOGNBOCH_00050 hypothetical protein
MFDNFHDAIEEALYRASLDGKIYGLVQKVDKIVVRIVRKSVPNKFMWTTKRVTK
>AOGNBOCH_00051 hypothetical protein
MTTTITKNWISNENVLYKARVKDGVEQIKKDGKWINIEERGKYIKTKTIYCTNVNHRSSI
RKYFTEGKRYQVDLHAGLGQFAGYIYDKEGSAWQLYRDEDVGFVTVCGDYRFEAQYR
>AOGNBOCH_00052 hypothetical protein
MFDFNEDKLSVEQVMAIAAAENLPPLRVAINANGYRQSQSFWKAPVEIDAANDKYPVISL
GNDIDVVGKLSANIARSVQFPESSAYMHFLGCISAAMLGRFTVEYHGTQQPTSLYVVTSQ
PPSTGKSAINSLSIAPMIAETERLNKVRKRERKKIMAKLSELSKEMKQEKSPSEMASLFE
EKEELEEKLEKLCDIVFPVSDTTPEGLARINNRQGSFAVISDEATSVNSLLGMTYGDGSK
KTNSELVLKAWDAGNVSIARANAENNMSFVAMGCISVIAQDETINAIMNAGARGIGVSER
FLLVREKSFLGERVFVDENGESTYEPIDGELKANYFRLVHEIMNEQEVKLTVSNSAMKYL
NRARQEMEPHLADGGKYSHTMLRGALGKFDKQAIRIAAVLHTVRNWFNPNGGSPQKSREI
ELDTMQEAVIMFQELSKTYLSSANAAGHAGDNAEMNKLIDILIKQGKNGKGVVGIRSLYE
AARKVKPFEAQAGVMTKIKDHLLPMLDEKNYTCLIGDKVYINPRLLG
>AOGNBOCH_00053 hypothetical protein
MLTAGYIDGKCGEFVSKGSLKRPFDFNFDALSGYESKYIKEMMNIGTMTDEELFS
>AOGNBOCH_00054 hypothetical protein
MDNIMKMSQVNGKAHPLAMRYDIDVEVRIK
>AOGNBOCH_00055 hypothetical protein
MLKWIAALVMCVALSGCSATSALTGLIGSKPEISAQAGTENNKVGVGLTNKVDSSNSSEA
TVKDSKVGSLDSSSGKKTADNSIKASTITAEKIEITNNESSALPWIGTGAMGLLVLILMA
LILRRKKAS
>AOGNBOCH_00056 SAR Endolysin
MKQKLLITAATAAAIYIAAPLIELVEGVENKPYMDIAGIPTVCSGITGPDVVWGKTYSNR
ECRNLLEKHIQIHAKYVQDAVTYPIAPQTRGALISFSYNVGGSAMRKSTAVRLINQGKIE
QGCKALGMWNKARVNGKLKVVKGLVNRRNEEIKLCLSGLQR
>AOGNBOCH_00057 putative holin
MREVINAATASTGGAAFTGAATGQMTIAIISLIALIIFGAWGAYWKYKDSQAIRRALESG
DLKTAINIRSK
>AOGNBOCH_00058 hypothetical protein
MTKVIYCTKNNSKTLPFTVNQPYNAEYQGDGYYKIYGDDMTHILAPIDGSLVEFIIAD
>AOGNBOCH_00059 hypothetical protein
MATAKITNEELREELANGMTNKAIAEKYGMNIRNVELRRSKLAKQGEGHGRDVSNLIPQG
YAVKGVSSLIGADGEIKQQWVKSDIDKEKQEEMMLQAIQALTDELPREKPKPLSKSSFED
TLSLYPVFDLHIGAMAHHAECGENYSTEIAERILNSYFDYAVAKAPNSKKAVLLIGGDFL
HSDGMEAVTPTSRHILDQDSRYHKLVYVAVRATRRAISRMLDKHAEIEVQIIPGNHDLSG
MIWLRAAMAAFYMDEPRVNVDASPAALHVTQFGKTLLGYCHGHELKKPDTRLSTLARDHR
KAFGESEYVYTHSGHYHHQTITEGNLGIDESHGQLGCKDAYSANGGYRSYRQASVIIYSP
KFGEIGRFTCRPEMFS
>AOGNBOCH_00060 hypothetical protein
MLGLDFQPGHYDLVHGQSGAKFRAIPISDWFPPDYVDVNAKTKEGKWVQIYYSPACGNLC
MTDLGHKLTISADLIDYWLKEVE
>AOGNBOCH_00061 hypothetical protein
VIVETGRAAVWAHCGEAGLQDDIKQISRFFDIKDISVVFNGKFSYMDERPRKYARVKPGV
RIDVNEFLKSEGLKFKITKHKD
>AOGNBOCH_00062 hypothetical protein
MKIVDKEMFEISQTYAKDAVKTGSEYCWMCAKEYIKMAYGL
>AOGNBOCH_00063 hypothetical protein
MAIFTFEHQWEVFKLMAVQELNKSGYNKNPWGLAFCLDMSFEEDYLNTDIETWRDRIVAD
IAEMKKDCPEDFE
>AOGNBOCH_00064 hypothetical protein
MATIYTGKMYESRKTGYEYELVITADGYVLDDGDGYAFEVSPTYKDDLETVKNAFGEKFD
EVSE
>AOGNBOCH_00065 hypothetical protein
MNITDKFDYIEFYSGPVKSCPKEDDEQIFCSDWVKYNYPEMVFFHCVNEGKKTIGQARKD
QAKGLLKGVSDCMFLIPESIRGKYPFGAIELKRAGKTQASPVSNEQKSFLKSVRESGGFA
AVAYGREGFLAAFREMISK
>AOGNBOCH_00066 ATP-dependent helicase
MLPIEKLVANFDKERIKQIQKDYQFGEITPYEFQCVTFDAIGKAIGKYEAPFIADLSVSA
GKTIILAMIGKRMEQLGLPYMVLSRQSEIISQNSEELRNLGIRNSVYCAGLNVKSVYYPT
IVASEGTAANGLFKGLGDYVPAVIAIDECHMVDHMDIVEAEENEETFEQMSTKKGEMVFK
DGVNTGLLGTGRAQYTLIITEMKRRCREKYGRELRIFGLTGSPYRNNDHIVVSNPNIRGF
WRKTVIQVPTNYLVDLGFVVPTVYGEVGDLGYDLSEFVPDGSDGVKDFSRKEMDAMAAKI
HDNQTMTQKIMQFVVKILETRNAALVTCAGKLHCDEAAAALPDGYPYAIITDSTGERRRR
EILADCQTGKYKIIFQIGCLTTGVNQPLWDTSVILRKIGSLTLMIQLLGRGMRKLKKAHI
DAGFKKEDHLVLDFAGALDDMAELYFDPIIEEIQAEKFKSSRKGGDEVRQCPQCGYENSP
FARRCSNKINGVRCDHFFQFTTCDDITDQQTKAVIKKGCGTKNDIAAKVCRECGEMLKDP
NANLTGKMYRRGDYLRVYDFQVGLSKNQTGIVVKYNIMAHNGERFNAWEFFNPESDHRVC
SVLWKNFCLAHIENRAEAARIGRLKNARMIMTNADKFRAPVQVTHRKNGKGKDIIAFKNF
GELL
>AOGNBOCH_00067 putative transcriptional regulator
MNAVDKRTINGNNGTIRTEDKKQRKRPSGYYVLKDEVRAGLRARLEIVLDFFGTKANMAK
QLKVTPQAVEEWFKRGMMSARGAQLSHNYYKRNGEGFRATFCRPDLQFDGNGKPLTLRCK
KRHMLRVVTEAELATKPECRSWRKIKAANEAARKAKE
