# Supplementary material for: Natural Occurrence of Escherichia coli-Infecting Bacteriophages in Clinical Samples
Source: Front Microbiol. 2019 Oct 31;10:2484. doi: 10.3389/fmicb.2019.02484 (PMC6834657; doi:10.3389/fmicb.2019.02484)
Supplement: Supplementary file 5 [file Table_5.XLSX]

## Sheet: Peduovirus
	Accession	ANI		Accession	ANI
Bacteriophage 186	NC_001317	78.15	Bacteriophage phi-MhaA1-BAA410	DQ426905	-
Bacteriophage P2	KC618326	96.59	Burkholderia phage phiX216	JX681814	-
Escherichia phage pro147	NC_028896	96.77	Mannheimia phage vB_MhM_1152AP	JN255163	-
Bacteriophage Wphi	NC_005056	95.87	Burkholderia phage BEK	CP008753	-
Escherichia phage pro483	NC_028943	97.00	Mannheimia phage vB_MhM_2256AP1	KP137438	-
Salmonella phage FSL SP-004	NC_021774	81.31	Klebsiella phage ST11-OXA245phi3.1	MK416009	-
Salmonella phage SEN1	NC_029003	75.44	Klebsiella phage ST437-OXA245phi4.1	MK416011	-
Enterobacteria phage fiAA91-ss	NC_022750	97.30	Klebsiella phage ST16-OXA48phi5.4	MK416015	-
Enterobacteria phage P2	NC_001895	95.88	Klebsiella phage ST101-KPC2phi6.2	MK416016	-
Enterobacteria phage P88	NC_026014	64.53	Klebsiella phage ST11-VIM1phi8.4	MK416020	-
Yersinia virus L413C	NC_004745	96.92	Klebsiella phage ST512-KPC3phi13.2	MK422449	-
Enterobacteria phage PsP3	NC_005340	75.86	Klebsiella phage ST13-OXA48phi12.1	MK422453	-
Erwinia phage EtG	MF276773	-	Klebsiella phage ST340-VIM1phi10.2	MK422454	-
Burkholderia phage phiE12-2	NC_009236	-	Klebsiella phage ST11-OXA48phi15.3	MK433580	-
Burkholderia virus phiE202	NC_009234	-	Enterobacter phage phiT5282H	MG589387	-
Mannheimia virus PHL101	NC_008201	-	Klebsiella phage ST258-KPC3phi16.2	MK433582	-
Pseudomonas virus phiCTX	NC_003278	-	Klebsiella phage ST258-KPC3phi16.1	MK433581	-
Ralstonia virus RSA1	NC_009382	-	Klebsiella phage 3 LV-2017	KY271397	-
Salmonella virus Fels2	NC_010463	-	Klebsiella phage 4 LV-2017	KY271398	-
Burkholderia phage KL3	NC_015266	-	Burkholderia phage vB_BceM_AP3	KP966108	-
Burkholderia phage KS14	NC_015273	-	Mannheimia phage vB_MhM_535AP1	KP137432	-
Burkholderia phage KS5	NC_015265	-	Mannheimia phage vB_MhM_1127AP1	KP137436	-
Burkholderia phage ST79	NC_021343	-	Stenotrophomonas phage Smp131	NC_023588	-
Erwinia phage ENT90	NC_019932	-	Ralstonia phage RSY1	NC_025115	-
Salmonella phage RE-2010	NC_019488	-	Mannheimia phage vB_MhM_587AP1	NC_028898	-
Salmonella phage SEN4	NC_029015	-	Pseudomonas phage Dobby	MK034952	-
Salmonella phage SEN8	KT630647	-	Burkholderia pseudomallei phage phi52237	DQ087285	-

## Sheet: Tequintavirus
	Accession	ANI		Accession	ANI
Salmonella phage S113	MH370366	94.52	Yersinia phage phiR201.fasta	NC_019919	80.76
Bacteriophage T5-like chee130_1	MF431736	95.36	Enterobacteria phage T5.fasta	NC_005859	82.79
Salmonella phage S114	MH370367	94.71	Bacteriophage T5 strain ATCC 11303-B5	AY587007	-
Bacteriophage T5-like chee158	MF431739	95.36	Bacteriophage T5-like chee24	MF431730	-
Salmonella phage S116	MH370369	94.95	Bacteriophage T5-like pork27	MF431731	-
Bacteriophage T5-like cott162	MF431740	95.36	Bacteriophage T5-like pork29	MF431732	-
Salmonella phage S126	MH370376	94.95	Bacteriophage T5-like poul124	MF431735	-
Salmonella phage S132	MH370379	94.19	Bacteriophage T5-like saus47N	MF431733	-
Bacteriophage T5-like poul149	MF431738	95.36	Bacteriophage T5-like saus111K	MF431734	-
Salmonella phage S133	MH370380	94.71	Campylobacter phage C13	MG065692	-
Salmonella phage S147	MH370386	94.44	Enterobacteria phage DT57C	NC_027356	-
Bacteriophage T5-like saus132	MF431737	95.36	Enterobacteria phage SPC35	NC_015269	-
Escherichia virus vB_Eco_mar003J3	LR027389	94.66	Escherichia phage bV_EcoS_AKFV33	NC_027383	-
Salmonella phage Seafire	MK050846	94.47	Escherichia phage OSYSP	MF402939	-
Bacteriophage T5-like saus176N	MF431741	95.36	Escherichia phage phiLLS	KY677846	-
Salmonella phage SH9	MF001363	95.08	Escherichia phage slur09	NC_028840	-
Campylobacter phage A148	MG065642	94.14	Escherichia phage vB_EcoS_EASG3	MK373799	-
Salmonella phage 100268_sal2	NC_031902	94.76	Escherichia phage vB_EcoS_FFH1	NC_024139	-
Salmonella phage Stitch	NC_027297	95.45	Escherichia phage vB_EcoS_HASG4	MK373797	-
Salmonella phage 118970_sal2	NC_031933	95.08	Escherichia phage vB_EcoS_HdH2	MK373796	-
Salmonella phage Sw2	MH631454	94.89	Escherichia phage vB_EcoS_VAH1	MK373792	-
Salmonella phage 1-23	MK370036	94.56	Escherichia virus H8 clone h8_phage	AC171169	-
Salmonella phage 3-29	MK393882	95.90	Escherichia virus vB_Eco_mar004NP2	LR027384	-
Salmonella phage BSP22A	KY787212	94.77	Klebsiella phage Sugarland	NC_042093	-
Escherichia phage Gostya9	MH203051	83.60	Klebsiella phage vB_Kpn_IME260	NC_041899	-
Salmonella phage S124	MH370375	87.32	Pectobacterium phage DU_PP_V	MF979564	-
Bacteriophage T5 strain st0 deletion mutant	AY692264	83.17	Pectobacterium phage My1	NC_018837	-
Salmonella phage SP3	MG387042	83.83	Salmonella phage GE_vB_N5	MG969412	-
Salmonella phage STG2	MK005300	93.40	Salmonella phage NR01	NC_031042	-
Enterobacteria phage DT571_2	KM979355	83.20	Salmonella phage S130	MH370377	-
Salmonella phage vB_SenS_PHB06	MH102285	85.49	Salmonella phage S131	MH370378	-
Enterobacteria phage EPS7	NC_010583	95.03	Salmonella phage Shivani	NC_028754	-
Shigella phage SSP1	KY963424	85.11	Salmonella phage SP01	KY114934	-
Escherichia phage APCEc03	KR422353	84.97	Shigella phage SHSML-45	NC_031022	-
Salmonella phage LVR16A	MF681663	93.11

## Sheet: Tunavirinae
	Accession	ANI		Accession	ANI		Accession	ANI
Campylobacter phage A110b	MG065688	87.69	Citrobacter phage CF1 DK-2017	KY694971	-	Klebsiella phage PKP126	NC_031053	-
Enterobacteria phage JK06	NC_007291	66.94	Citrobacter phage Sazh	MH729819	-	Klebsiella phage SH-Kp 160016	KY575286	-
Enterobacteria phage phiJLA23	KC333879	69.32	Citrobacter phage Stevie	NC_027350	-	Klebsiella phage Sushi	NC_028774	-
Enterobacteria_phage_RTP	NC_007603	84.03	Cronobacter phage CS01	MH845412	-	Klebsiella phage TAH8	MH633484	-
Enterobacteria_phage_vB_EcoS_ACG-M12	NC_019404	85.52	Cronobacter phage ESP2949-1	NC_031050	-	Klebsiella phage TSK1	MH688453	-
Enterobacteria phage vB_EcoS_IME542	MK372342	82.86	Enterobacter phage Ec_L1	NC_042122	-	Klebsiella phage vB_KpnS_KpV522	KX237515	-
Enterobacteria phage vB_EcoS_Rogue1	NC_019718	68.97	Enterobacteria phage F20	JN672684	-	Klebsiella virus GML-KpCol1	MG552615	-
Enterobacteriophage phiKP26	KC579452	68.78	Enterobacteria phage T1	NC_005833	-	Salmonella phage 36	NC_029071	-
Escherichia phage bV_EcoS_AHP24	KF771236	70.33	Enterobacteria phage TLS	NC_009540	-	Salmonella phage GJL01	KY657202	-
Escherichia phage bV_EcoS_AHS24	NC_024784	70.33	Enterobacteria phage vB_EcoS_IME18	MH051911	-	Salmonella phage phSE-2	NC_031026	-
Escherichia phage bV_EcoS_AKS96	NC_024789	69.41	Enterobacteria phage vB_EcoS_IME347	MH051918	-	Salmonella phage phSE-5	KX015771	-
Escherichia phage C119	KT825490	68.64	Enterobacteria phage vB_EcoS_NBD2	NC_031050	-	Salmonella phage vB_SenS_PHB07	MH102284	-
Escherichia_phage_DTL	MG050172	84.89	Escherichia phage ADB-2	NC_019725	-	Salmonella phage YSP2	MG241338	-
Escherichia phage e41c	NC_024210	70.68	Escherichia phage Eco_BIFF	MH285980	-	Shigella phage phi2457T	MH917278	-
Escherichia phage phiEB49	NC_023743	68.51	Escherichia phage JMPW1	NC_041874	-	Shigella phage pSf-1	MK373798	-
Escherichia phage vB_Ecos_CEB_EC3a	KY398841	86.62	Escherichia phage JMPW2	NC_041873	-	Shigella phage pSf-2	NC_026010	-
Escherichia_phage_vB_EcoS-IME253	KX130960	86.28	Escherichia phage LL5	MH491968	-	Shigella phage Sfin-1	MF468274	-
Shigella phage Sd1	MF158042	74.77	Escherichia phage SECphi27	LT961732	-	Shigella phage SH6	KX828710	-
Shigella phage Sf12	MF158039	68.55	Escherichia phage SRT8	NC_042043	-	Shigella phage Shfl1	NC_015456	-
Escherichia phage bV_EcoS_AHP42	NC_024793	70.05	Escherichia phage vB_Eco_swan01	LT841304	-	Shigella phage vB_SflS-ISF001	MG049919	-
Campylobacter phage A13a	MG065679	-	Escherichia phage vB_EcoS_ESCO41	KY619305	-	Shigella phage vB_SsoS-ISF002	NC_041995	-
Campylobacter phage A14a	MG065641	-	Escherichia phage vB_EcoS_SH2	KY985004	-	Shigella phage vB_SsoS_008	MK335533	-
Campylobacter phage A14b	MG065640	-	Escherichia virus vB_Eco_mar002J2	LR027385	-	Klebsiella phage NJS1	MH445453	-
Campylobacter phage A16a	MG065636	-	Escherichia virus vB_Eco_mar001J1	LR027388	-	Klebsiella phage NJS2	MH633485	-
Campylobacter phage A113	MG065680	-	Klebsiella phage 1513	NC_028786	-	Klebsiella phage NJS3	MH633486	-
Campylobacter phage A118	MG065675	-	Klebsiella phage GH-K3	MH844531	-	Klebsiella phage MezzoGao	MF612072	-
Campylobacter phage A120	MG065671	-	Klebsiella phage KLPN1	NC_028760	-	Campylobacter phage A139	MG065681	-
Campylobacter phage A121	MG065670	-	Klebsiella phage KOX1	KY780482	-	Campylobacter phage A143	MG065649	-
Campylobacter phage A123	MG065669	-	Klebsiella phage KP36	NC_029099	-	Campylobacter phage C4	MG065657	-
Campylobacter phage A127	MG065667	-	Klebsiella phage KpKT21phi1	MK278861	-	Campylobacter phage E6	MG065643	-
Campylobacter phage A131	MG065665	-	Klebsiella phage KPN N141	MF415412	-	Klebsiella phage NJR15	MH633487	-
Campylobacter phage A136	MG065687	-
